# Supplementary material for: SWI/SNF-associated molecular subtypes reshape tumor microenvironmental features and inform precision therapeutic strategies in bladder cancer
Source: Front Cell Infect Microbiol. 2026 Feb 18;16:1774929. doi: 10.3389/fcimb.2026.1774929 (PMC12957257; doi:10.3389/fcimb.2026.1774929)
Supplement: Supplementary Table 1 — Raw_Gene_Set. Specific genes contained in the Raw_Gene_Set. [file Table1.xlsx]

## Sheet: Supplementary Table 1. Raw Gene
Gene_ID
A2M
AAMP
AANAT
AASDHPPT
ABCA1
ABCC1
ABCC2
ABCE1
ABHD2
ABHD3
ABI1
ABI3BP
ABTB3
ACAN
ACOT9
ACR
ACTA2
ACTB
ACTL6A
ACTL6B
ACTL8
ACTN4
ACTR10
ACTR3
ACVR1
ADAM12
ADAM5
ADAMTS1
ADAMTS2
ADCY6
ADCYAP1
ADD2
ADD3-AS1
ADGRE3
ADGRG1
ADGRL2
ADORA2A
ADRA2B
ADSS2
AFF3
AFG2B
AGER
AGGF1
AGR2
AGT
AHNAK
AIMP1
AIP
AIPL1
AK2
AKAP11
AKIRIN2
AKR1B1
AKTIP
ALAS1
ALAS2
ALDH1L2
ALDH3B1
ALDH6A1
ALDOB
ALLC
ALPP
AMBN
AMHR2
AMIGO2
AMZ2
ANG
ANGEL2
ANKHD1
ANKMY2
ANKRD17
ANKRD44
ANO2
ANOS1
ANP32A
ANTXR1
ANXA2R-OT1
ANXA7
AP2B1
AP4S1
AP5M1
APBB2
APC
APIP
APOBEC1
APOC3
APOO
APOOL
APPBP2
AQP5
AQP6
AQP8
ARFGEF2
ARFIP1
ARGLU1
ARHGAP29
ARHGAP5
ARHGDIB
ARID4B
ARL4C
ARMC8
ARMT1
ARSF
ARSJ
ASCC1
ASIC4
ASMT
ASNS
ATAD3A
ATF1
ATG3
ATL3
ATMIN
ATP10B
ATP10D
ATP11C
ATP2B1
ATP2B4
ATP5ME
ATP5PO
ATP6AP2
ATP6V0E1
ATP6V1B1
ATP8B1
ATP9A
ATRX
ATXN1
ATXN8OS
AURKA
AVIL
AVPR1B
B3GALNT1
B3GNT4
B3GNT5
BAALC
BACE2
BAMBI
BAZ2B
BBIP1
BCAM
BCAN
BCAT1
BCAT2
BCL7A
BCL7B
BCL7C
BCLAF1
BDKRB1
BDKRB2
BDNF
BEX3
BEX4
BICD1
BICRA
BICRAL
BIRC5
BLTP1
BMP1
BMP10
BMP2K
BMP7
BMPR2
BNIP1
BNIP3
BOC
BOLA2
BPY2
BRD9
BST1
BST2
BTBD3
BTD
BTG2-DT
BTNL3
BUB3
C11orf24
C11orf58
C15orf39
C15orf48
C19orf12
C1QBP
C1S
C3
C6orf120
C6orf15
CA12
CA4
CA7
CA9
CACNG3
CACYBP
CADM1
CALB2
CALCOCO2
CALD1
CALHM6
CAMK2A
CAMK2B
CAMKV
CAMSAP1
CAND1
CAND2
CAPN7
CAPRIN1
CAPZA2
CASD1
CASK
CASP7
CAST
CAT
CATSPERZ
CAV1
CAV2
CAVIN2
CBL
CBLB
CBX1
CCDC71L
CCDC85B
CCDC9
CCDC90B
CCKAR
CCL16
CCL2
CCN4
CCNE1
CCNE2
CCNF
CCNK
CCNT1
CCR1
CCR6
CCR8
CCR9
CCZ1
CD109
CD200
CD22
CD24
CD24P2
CD55
CD59
CD70
CD74
CD82
CD8B
CD9
CDC23
CDC25A
CDC42
CDCP1
CDH11
CDH16
CDH18
CDK5R1
CDKN1A
CDKN1B
CDKN2D
CEACAM3
CEBPB
CELF1
CEMIP2
CENPA
CENPC
CENPI
CENPV
CEP350
CEP57
CETN3
CFAP299
CFH
CFI
CFP
CGNL1
CHI3L1
CHIC1
CHMP3
CHMP5
CHRM2
CHRM5
CHRNA3
CHRND
CHST12
CHTOP
CIBAR1
CITED2
CKLF
CLCF1
CLCN1
CLCN7
CLCNKA
CLEC2B
CLINT1
CLK1
CLK4
CLPX
CNBP
CNGB3
CNTN2
COA7
COL11A2
COL12A1
COL14A1
COL15A1
COL1A1
COL3A1
COL5A1
COL6A3
COL8A1
COMMD10
COPS2
COPS4
COPS8
COTL1
COX10
COX5A
COX7B
CPE
CPNE7
CPSF1
CRCP
CREB3
CREBZF
CREG1
CRYBG1
CRYGB
CRYZL1
CSAG3
CSE1L
CSN3
CSNK1D
CSNK1G2
CSPG4
CSTB
CSTF3
CTCF
CTDSP2
CTHRC1
CTNNA1
CTPS1
CTR9
CTSB
CTSC
CTSH
CTSS
CTXND1
CUL2
CUL4A
CUL4B
CUL5
CXCL1
CXCL2
CXCL3
CXCL5
CXCL6
CXCL8
CXCR6
CYB5B
CYBRD1
CYLD
CYP11A1
CYP11B2
CYP17A1
CYP1B1
CYP21A2
CYP2A6
CYP2C9
CYP2D6
CYP2F1
CYP3A4
CYP4B1
CYTH4
CYYR1
DAB2
DACH1
DACT1
DAO
DAZAP2
DBNDD2
DCAF6
DCBLD2
DCK
DCN
DCP2
DCT
DCTN4
DDN
DDX1
DDX18
DDX46
DDX5
DEF8
DEK
DENND2A
DENND2B
DENND4C
DERA
DGCR5
DGCR6
DHX29
DHX9
DIAPH1
DIO2
DIO3
DIP2B
DIRAS1
DLAT
DLEU2
DLG1
DLL1
DLX4
DLX6
DNAJA1P4
DNAJC15
DNTTIP2
DOCK1
DPF1
DPF2
DPM1
DPPA4
DPYD
DPYSL3
DRAP1
DRD1
DRD2
DRG2
DSCAM
DSG2
DUSP4
DUSP6
DUSP7
DUSP9
DVL1
DYNC1H1
DYNLT3
E2F1
E2F4
E2F5
EAPP
EBI3
EBP
ECM2
ECPAS
EDIL3
EDIL3-DT
EED
EEIG1
EFCAB14
EFNA3
EFNB1
EFNB3
EGFR
EGR4
EHD4
EID1
EIF1AX
EIF2AK2
EIF4E
EIF4G3
ELMO2
ELOVL6
ELP1
EMP3
ENDOU
ENOPH1
ENOX2
ENSG00000235059
EPAS1
EPHA2
EPHB2
EPX
ERCC3
ERCC4
ERCC6L
ERI1
ERN2
ERV3-1
ESPL1
ETV3
ETV6
EXOC1
EXOSC10
EXOSC8
F2R
FABP7
FADS2
FADS3
FAM153A
FAM168A
FAM200C
FAM216A
FANCC
FANCI
FAP
FASLG
FBLIM1
FBLN1
FBXL5
FBXO11
FBXO28
FBXO3
FBXO31
FBXO32
FBXW11
FBXW2
FCGR2A
FCHSD2
FEM1B
FEM1C
FEV
FGA
FGB
FGF1
FGF12
FGF2
FGF23
FGF5
FH
FHL2
FIBCD1
FIP1L1
FJX1
FKBP7
FLNB
FLRT1
FLRT3
FMR1
FN1
FNDC1
FOCAD
FOLR1
FOSL2
FOXA2
FOXO1
FRAS1
FRY
FSHB
FTO
FUS
FUT2
FUT3
FUT5
FZD1
G6PC2
GABBR2
GABRA1
GABRA2
GABRD
GABRG2
GABRR2
GADD45A
GAL
GALNT12
GALNT14
GALNT7
GAR1
GARRE1
GASK1B
GATA3
GBE1
GCNT4
GDF15
GDF5
GH2
GHR
GHRHR
GIN1
GJA5
GJA8
GJB2
GJD2
GLA
GLIPR2
GLOD4
GLP1R
GLRA1
GLRX2
GLRX3
GLT8D1
GLYR1
GMPR2
GNAQ
GNG11
GNG2
GNL3
GNL3L
GNRH2
GOLGA2
GOLGA8A
GPER1
GPR12
GPR183
GPR21
GPR3
GPR31
GPR6
GPR75
GRB10
GRK2
GRM4
GRPEL1
GRTP1
GSN
GSTZ1
GSX2
GTF2A2
GTF2H2
GTF2H5
GTF3C3
GUCY1A2
GULP1
GYG1
GYPA
H2AZ2
H2BC7
HACD1
HADH
HAT1
HAUS6
HCCS
HCST
HDAC4
HDDC2
HEG1
HENMT1
HERC2
HERC2P9
HEXB
HIBCH
HIGD1A
HIPK1
HIPK3
HK2
HK2-DT
HKDC1
HLA-B
HLA-DOA
HLA-DRA
HLA-DRB3
HLTF
HMCN1
HMG20A
HMGA1
HMGA2
HMGCS1
HMGN4
HNMT
HNRNPA3
HNRNPD
HNRNPH2
HNRNPH3
HNRNPL
HOXB5
HOXB6
HOXB7
HPF1
HPGD
HPSE
HS3ST1
HS3ST3B1
HS6ST2
HSDL2
HSF2BP
HSPA1A
HSPA1B
HSPA4
HSPA4L
HSPA9
HSPH1
HTATSF1
HTR1E
HTR4
HTR6
HYAL4
ICOSLG
ID3
IDE
IDH3A
IDS
IDUA
IER5
IER5L
IFI27
IFIT2
IFIT3
IFNA21
IFNA4
IFT25
IFT74
IGF2BP3
IGFBP4
IGFBP5
IGFBP6
IGHE
IGHG1
IKBKE
IL11
IL13RA1
IL13RA2
IL18BP
IL1R1
IL1RN
IL36A
IL36B
IL4R
INE1
ING2
INHBB
INKA2
INPP4B
INSIG2
IPMK
IQGAP2
IRF4
IRS1
ISCA1
ISCU
ITFG1
ITGA10
ITGA2
ITGA3
ITGA5
ITGB3
ITGB5
ITGB8
ITM2A
ITSN2
IVL
JAG1
JCAD
JDP2
JUN
KALRN
KANK1
KAT2B
KBTBD11
KCNC4
KCNJ10
KCNJ2
KCNJ4
KCNK10
KDM3B
KHDRBS1
KHSRP
KIDINS220
KIFAP3
KIFBP
KIR2DS3
KIR3DL2
KIR3DL3
KIZ
KLF7
KLHDC2
KLHDC7B
KLHDC8A
KLHL24
KLHL28
KLRC1
KMO
KRCC1
KRIT1
KRT15
KRT18
KRT32
KRT35
KRT85
KTN1
KYNU
L1CAM
LAMA4
LANCL1
LAP3
LAPTM4A
LARP7
LBH
LBHD1
LBP
LBR
LDB1
LEPROT
LGALS1
LGALS3
LGALS3BP
LGALS8
LIF
LIFR
LILRA1
LILRA4
LILRB3
LIMA1
LIMCH1
LIMS1
LINC00652
LINC00968
LINC01399
LINC01711
LINC02809
LIPC
LMBRD1
LMCD1
LMNA
LNPK
LOXL1
LOXL2
LPCAT2
LPP
LRRFIP1
LSM14A
LSM5
LTA
LTBP2
LUC7L3
LUM
LY6E
LYPLA1
LYST
LZTS1
MACF1
MACROH2A1
MAD2L1
MADD
MAEA
MAFB
MAGEA1
MAGEA10
MAGEA12
MAGEA3
MAGEA5P
MAN1A1
MAN1C1
MAN2A1
MAP1A
MAP1B
MAP3K19
MAP3K4-AS1
MAP3K8
MAP4K3
MAP4K5
MAP7D2
MAPK1
MAPK6
MAPK9
MAPRE1
MARCHF7
MARCKS
MARF1
MAT1A
MATCAP2
MATN2
MATR3
MAZ
MBD4
MC2R
MC3R
MC4R
MC5R
MCC
MCF2L2
ME1
MECP2
MED14
MED21
MED28
MED4
MED7
MEF2A
MEPE
METTL5
MFAP5
MFF
MFGE8
MFSD6
MGP
MICA
MICB
MID1
MIEF1
MIER2
MIOS
MIR124-1HG
MIR3648-1
MIR503HG
MKKS
MKX
MLH1
MMP1
MMP19
MMP2
MOB4
MOCS2
MOK
MORF4L1
MPP2
MRFAP1L1
MRPL13
MRPL30
MRPS14
MRPS17
MRS2
MRTFB
MSN
MT1H
MT1L
MTAP
MTERF3
MTMR8
MTO1
MTOR
MVK
MX1
MX2
MXD4
MXRA5
MYBL1
MYBL2
MYBPC2
MYC
MYH13
MYL9
MYLK
MYOCD
MYT1
NAA15
NAB1
NADSYN1
NAP1L2
NAP1L3
NBR1
NCAPG
NCKAP1
NCOA1
NCOA6
NCOR1
NDC80
NDFIP1
NDUFA1
NDUFAB1
NDUFAF3
NDUFB6
NDUFV2
NECTIN1
NEFL
NEGR1
NEK7
NEMF
NEXN
NF1
NFATC1
NFKB2
NFU1
NFYB
NFYC
NHLH1
NHLRC2
NID1
NID2
NIPSNAP3A
NLGN4X
NLRP3
NMT2
NNAT
NNT
NOC2L
NOCT
NOL7
NOP16
NOX1
NOX5
NPEPPS
NPFFR2
NPHP1
NPIPB3
NPPA
NPR3
NPTN
NPTX1
NPY2R
NR0B2
NR6A1
NRG1
NRIP1
NRP1
NRP2
NSFL1C
NSMCE4A
NT5E
NTN4
NTRK2
NUCB1
NUDC
NUDT21
NUMB
NUP133
NUP58
NUPR1
OAS3
ODF1
OGFRL1
OPN3
OPRM1
OR1D2
OR3A3
OR7C2
OR7E12P
ORC4
OSBP2
OSBPL1A
OSBPL8
OSTM1
OXTR
PADI1
PADI4
PAFAH1B1
PAIP1
PALMD
PANK3
PAPOLG
PARP12
PARVA
PAWR
PAX4
PAX5
PBK
PBX3-DT
PCBP1
PCDH1
PCDH10
PCDH7
PCDHB10
PCDHB14
PCDHB2
PCMT1
PCMTD2
PCNP
PCYOX1
PDCD2
PDCD5
PDCL3
PDE4DIP
PDE6A
PDE6B
PDE6G
PDF
PDGFB
PDHA1
PDHB
PDLIM3
PDLIM5
PDP1
PDPK1
PDS5A
PER3
PERP
PEX11B
PEX19
PEX3
PEX5
PGM2L1
PHF24
PHF3
PHKB
PHLDB1
PIAS1
PIBF1
PIGA
PJA2
PKN2
PKP4
PLAG1
PLAGL1
PLAT
PLCB1
PLCB4
PLD3
PLEK
PLEKHG2
PLEKHG4B
PLK1
PLK2
PLP1
PLS1
PLSCR4
PLXDC2
PLXNB2
PLXND1
PMP22
PMS2P11
PNISR
PNMT
PNN
POLR2M
POLR3G
PON2
POP7
POSTN
POU2F2
POU3F3
POU4F1
PPA2
PPIF
PPP1R14D
PPP1R2
PPP1R3B
PPP1R3D
PPP2R5C
PPP4R4
PPWD1
PRAME
PRDM14
PRDM16
PRDX2
PRDX3
PREPL
PREX2
PRG4
PRKAG1
PRKAR1A
PRKCG
PRKD1
PRKD3
PRKRA
PROP1
PRORY
PROS1
PRPF38B
PRR16
PRR5L
PRR7
PRRX1
PRRX2
PRSS23
PRSS35
PRSS3P3
PRX
PSG4
PSG5
PSG7
PSG9
PSMB8
PSMB9
PSMC6
PSMD12
PSMF1
PSMG2
PSORS1C2
PTCRA
PTGER4
PTGES3
PTGFRN
PTP4A1
PTP4A2
PTPN11
PTPN13
PTPN5
PTPN7
PTPRU
PTX3
PUM2
PURA
PVT1
PWP1
QDPR
RAB14
RAB1A
RAB21
RAB22A
RAB23
RAB27A
RAB28
RAB2A
RAB3IL1
RAB40B
RAB4A
RAB6A
RAB7A
RAB9A
RABGAP1
RABGGTA
RAF1
RALB
RALBP1
RALGAPB
RAMP1
RARRES1
RASA1
RASGRF2
RASSF1
RB1
RBFOX2
RBM22
RBM34
RBM4
RBM48
RBMS1
RBPJ
RBPJL
RCOR3
RDH14
RDX
REEP2
RENBP
REV1
RGR
RGS20
RGS4
RHBDD3
RHO
RHOBTB3
RHOJ
RHOT1
RING1
RIOK3
RMND5A
RNASE2CP
RNASE4
RNF114
RNF130
RNF138
RNF14
RNF144A
RNF146
RNF182
RNF38
RNF6
RO60
ROCK1
ROR1
RP2
RPA1
RPL13P5
RPL31P46
RPL37
RPRD1A
RRAS2
RSBN1
RSPH6A
RSPO3
RSRC2
RTN1
RUNDC3A
RUNX1
RUNX2
RWDD3
RYK
S100A2
S100A8
S1PR3
S1PR4
SAC3D1
SACM1L
SACS
SAMD5
SAMHD1
SBSPON
SCAF11
SCAF8
SCAPER
SCFD1
SCG2
SCML1
SCN2A
SCN4A
SCNN1G
SDC2
SDHB
SDHD
SEC23IP
SEC24B
SEC62
SEC63
SEL1L3
SELENOP
SELENOW
SEMA3C
SEMA6B
SENP6
SEPHS1
SEPTIN10
SEPTIN2
SEPTIN4
SEPTIN9
SERF1A
SERF2
SERINC1
SERINC3
SERINC5
SERPINB3
SERPINB4
SERPINB7
SERPINE2
SETX
SF1
SFRP2
SFTPB
SFXN1
SGK1
SHISA2
SHOC2
SHTN1
SIGLEC7
SIPA1L1
SIPA1L2
SIRPB1
SIT1
SIX2
SKAP2
SKIC3
SKIC8
SKP1
SLBP
SLC12A8
SLC14A2
SLC16A1
SLC16A2
SLC16A7
SLC17A2
SLC18A1
SLC1A2
SLC1A6
SLC1A7
SLC22A17
SLC24A2
SLC25A12
SLC25A37
SLC25A46
SLC28A1
SLC29A1
SLC29A2
SLC2A4
SLC30A3
SLC30A5
SLC35A5
SLC39A8
SLC44A1
SLC4A7
SLC6A13
SLC7A10
SLCO4A1
SLF1
SLFN5
SLITRK5
SLK
SLTM
SMAD2
SMAD4
SMAD5-AS1
SMAD6
SMAP1
SMARCA2
SMARCA4
SMARCA5
SMARCC1
SMARCD1
SMARCD2
SMC1A
SMC3
SMC5
SMG1P2
SMG1P5
SMIM14
SMN1
SMR3B
SMS
SMTN
SMURF2
SNAI1
SNAPC2
SNRPA1
SNX18
SNX2
SNX5
SOCS2
SOCS3
SOCS6
SOCS7
SOD2
SON
SORBS2
SOS2
SOX10
SOX21
SP3
SPANXA1
SPCS3
SPOCD1
SPOCK1
SPON2
SPRY2
SPTB
SPTBN5
SPTLC1
SPTLC3
SRGN
SRI
SRM
SRP14
SRP9
SRPK1
SRPX
SRSF10
SRSF2
SS18
SSB
SSX3
ST13
ST6GALNAC4
STAG1
STAM
STAM2
STARD10
STAU1
STC2
STEAP1
STEAP3
STOM
STON1
STON2
STRBP
STX7
STXBP3
SUCLA2
SUCLG1
SUCLG2
SULF1
SULF2
SULT1B1
SUMO1
SUPT4H1
SUSD5
SYNE3
TAB2
TACC2
TACSTD2
TAF1
TAF11
TAF7
TAF9
TAF9B
TAGLN
TANK
TAP1
TAP2
TARDBP
TAS2R1
TAS2R16
TASOR2
TBC1D4
TBRG4
TBX18
TBX2
TBX6
TBXA2R
TCEAL8
TCEAL9
TCERG1
TCF20
TCIM
TCL6
TCP10L3
TDO2
TDP2
TEC
TES
TEX13B
TEX15
TEX30
TF
TFCP2
TFDP1
TFE3
TFPI2
TG
TGFB1
TGFB2
TGFBI
TGFBR1
TGM2
TGOLN2
TH
THY1
TIAL1
TIMM17A
TIMP2
TLCD2
TLCD4
TLE3
TLE4
TLK1
TLK2
TLL2
TLR6
TLX1
TM4SF1
TM4SF18
TM4SF5
TMED10
TMED7
TMEFF1
TMEM106A
TMEM108
TMEM126B
TMEM131
TMEM135
TMEM14A
TMEM14B
TMEM230
TMEM33
TMEM41B
TMEM47
TMEM59
TMEM80
TMEM94
TMPRSS15
TMSB4Y
TMX4
TNF
TNFAIP2
TNFRSF11B
TNFRSF19
TNFRSF21
TNFRSF6B
TNFSF10
TNFSF13
TNFSF8
TNPO1
TNR
TOR1AIP1
TOX2
TP53TG5
TPBG
TPD52
TPD52L1
TPM1
TRABD2A
TRAK2
TRAM1
TRAPPC11
TRAPPC4
TREM1
TREM2
TRGV3
TRIB1
TRIB2
TRIM15
TRIM8
TRIM9
TRIP12
TRIP13
TRIP4
TRMT11
TRMT1L
TRMT61A
TROAP
TRPC4
TSHZ2
TSN
TSNAX
TSPAN13
TSPY2
TSTD1
TTC33
TTF1
TTTY2
TUBGCP3
TWF1
TWIST1
TWSG1
TXNIP
TXNL4A
TYR
U2SURP
UBA3
UBE2A
UBE2G1
UBE2H
UBE2V2
UBL3
UBQLN2
UBR2
UCHL1
UCHL5
UFSP2
UNC50
UNC5B
UPF2
UPF3A
UPF3B
UPK2
UQCRC2
USH1C
USP1
USP24
USP29
USP6
USP9X
USP9Y
UTP14C
UVRAG
VAT1L
VAV1
VBP1
VCAN
VDR
VLDLR
VPS13C
VPS26A
VPS45
VPS4B
VPS72
VRK1
VRTN
WARS1
WAS
WDFY3
WDR11
WDR45
WFDC21P
WNT10B
WNT5B
WNT8B
WSB1
WT1
WWC3
XPA
XPNPEP2
XPO1
XRCC5
YPEL5
YTHDC1
YTHDC2
YY1
ZC3H13
ZC3H15
ZC3H7A
ZCCHC10
ZDHHC17
ZDHHC6
ZFAND6
ZFC3H1
ZFPM2
ZMYND11
ZNF132
ZNF134
ZNF302
ZNF385D
ZNF415
ZNF45
ZNF521
ZNF703
ZNF711
ZNF76
ZNF8
ZNHIT1
