# Supplementary material for: SWI/SNF-associated molecular subtypes reshape tumor microenvironmental features and inform precision therapeutic strategies in bladder cancer
Source: Front Cell Infect Microbiol. 2026 Feb 18;16:1774929. doi: 10.3389/fcimb.2026.1774929 (PMC12957257; doi:10.3389/fcimb.2026.1774929)
Supplement: Supplementary Table 2 — COX_Gene_Set. Gene set included in Cox regression analysis. [file Table2.xlsx]

## Sheet: Table S2. Cox_Gene_Set
GENE_ID	Hazard.Ratio	CI	P.Value
AGER	0.962	0.941 - 0.983	0
AHNAK	1.003	1.002 - 1.004	0
ALDH1L2	1.044	1.022 - 1.066	0
ATP6V1B1	1.01	1.005 - 1.015	0
CAST	1.004	1.002 - 1.005	0
CD109	1.011	1.007 - 1.016	0
EMP3	1.002	1.001 - 1.003	0
FGF12	1.016	1.008 - 1.024	0
FN1	1	1.000 - 1.000	0
INHBB	1.013	1.007 - 1.019	0
JAG1	1.003	1.001 - 1.004	0
MAP1B	1.012	1.005 - 1.02	0
ME1	1.006	1.003 - 1.01	0
NEFL	1.003	1.002 - 1.004	0
NID2	1.015	1.007 - 1.022	0
NPR3	1.079	1.037 - 1.123	0
PADI4	1.026	1.012 - 1.039	0
RUNX2	1.018	1.011 - 1.025	0
SLC1A6	1.005	1.002 - 1.007	0
SRPX	1.004	1.002 - 1.005	0
TBXA2R	1.034	1.015 - 1.052	0
TPD52L1	1.011	1.006 - 1.016	0
UCHL5	1.022	1.012 - 1.032	0
ZNF385D	1.172	1.08 - 1.271	0
AKR1B1	1.001	1 - 1.001	0.001
ARL4C	1.004	1.002 - 1.006	0.001
GULP1	1.066	1.025 - 1.108	0.001
LGALS1	1	1.000 - 1.000	0.001
PLEKHG4B	1.016	1.006 - 1.026	0.001
SMAD6	0.959	0.935 - 0.983	0.001
TM4SF1	1.001	1 - 1.001	0.001
UCHL1	1.001	1 - 1.002	0.001
