# Supplementary material for: SWI/SNF-associated molecular subtypes reshape tumor microenvironmental features and inform precision therapeutic strategies in bladder cancer
Source: Front Cell Infect Microbiol. 2026 Feb 18;16:1774929. doi: 10.3389/fcimb.2026.1774929 (PMC12957257; doi:10.3389/fcimb.2026.1774929)
Supplement: Supplementary Table 3 — Gene sets used for unsupervised clustering analysis. [file Table3.xlsx]

## Sheet: Table S3. Cluster_Gene_Set
GENE_ID	logFC	AveExpr	t	P.Value	adj.P.Val	B	change
LGALS1	2.34071	9.37411	22.5192	4.41021e-73	8.52449e-69	155.387	UP
FN1	3.2658	7.44659	17.4188	5.91153e-51	5.7132e-47	105.06	UP
P4HA3	1.68268	2.05913	16.2961	3.8846e-46	2.50285e-42	94.0938	UP
EMP3	2.06308	5.34718	16.1399	1.79854e-45	8.69099e-42	92.5787	UP
FAP	2.11918	2.44313	15.8795	2.30055e-44	8.89348e-41	90.0589	UP
PTRF	1.98402	7.29099	15.8475	3.14671e-44	1.01371e-40	89.7492	UP
HTRA3	2.73361	5.02102	15.8058	4.72772e-44	1.30546e-40	89.3468	UP
ZNF469	1.50996	1.6401	15.6952	1.3908e-43	3.36035e-40	88.28	UP
MRC2	1.8435	5.32549	15.6038	3.38584e-43	7.27165e-40	87.4004	UP
TIMP2	2.19074	6.48317	15.4481	1.53868e-42	2.97411e-39	85.9037	UP
COL5A2	2.27983	5.92671	15.4048	2.34296e-42	4.09041e-39	85.488	UP
ADAMTS12	1.82872	2.19945	15.3965	2.53944e-42	4.09041e-39	85.4084	UP
FBN1	2.03497	3.303	15.3136	5.67072e-42	8.43149e-39	84.6142	UP
ADAMTS2	2.22546	3.59341	15.2458	1.09278e-41	1.47207e-38	83.9656	UP
COL6A2	2.39772	7.82629	15.2413	1.14238e-41	1.47207e-38	83.9217	UP
PRKCDBP	1.72106	4.98936	15.2059	1.60849e-41	1.94316e-38	83.5835	UP
GLT8D2	1.76147	2.95434	15.1729	2.21198e-41	2.51502e-38	83.2685	UP
COL5A1	2.46833	5.77531	15.1291	3.37871e-41	3.62817e-38	82.8497	UP
BMP1	1.3211	4.57096	14.9418	2.05671e-40	2.05619e-37	81.0641	UP
COL5A3	1.82475	3.63913	14.9382	2.12757e-40	2.05619e-37	81.0306	UP
COL6A1	2.23411	7.54315	14.9062	2.89726e-40	2.66672e-37	80.7254	UP
LOXL2	1.63138	4.58444	14.8796	3.74116e-40	3.28695e-37	80.4727	UP
SPON2	1.91338	4.4422	14.8572	4.63899e-40	3.89857e-37	80.26	UP
SPHK1	2.15783	4.09534	14.762	1.15682e-39	9.31678e-37	79.3567	UP
TGFB1I1	1.48615	4.15476	14.6555	3.21224e-39	2.48357e-36	78.3471	UP
ARSI	2.15386	2.42908	14.6112	4.90577e-39	3.64707e-36	77.9285	UP
PDLIM7	1.35784	5.78521	14.6055	5.18112e-39	3.70911e-36	77.8745	UP
PPAPDC1A	2.2723	2.19911	14.5346	1.01999e-38	7.04119e-36	77.2049	UP
SPARC	1.79895	9.16382	14.5223	1.14751e-38	7.64838e-36	77.0885	UP
THY1	1.81172	5.54558	14.4609	2.06084e-38	1.28497e-35	76.5097	UP
PODNL1	1.66362	2.49614	14.4244	2.91865e-38	1.76295e-35	76.1657	UP
GFPT2	2.23225	2.56351	14.3594	5.41978e-38	3.17451e-35	75.5539	UP
TNFAIP6	2.0775	2.91835	14.3544	5.68359e-38	3.23112e-35	75.5069	UP
COL1A1	2.62594	9.31735	14.3299	7.17884e-38	3.96456e-35	75.276	UP
SCARF2	1.6427	3.18979	14.2333	1.79593e-37	9.64263e-35	74.3696	UP
ADAMTS14	1.54571	2.30355	14.2154	2.12867e-37	1.08806e-34	74.2016	UP
COL1A2	2.52644	8.42497	14.2149	2.13908e-37	1.08806e-34	74.1968	UP
COL6A3	2.29666	5.70868	14.1817	2.93092e-37	1.42734e-34	73.8855	UP
KIAA1755	1.22189	1.20266	14.1809	2.95378e-37	1.42734e-34	73.8778	UP
PDGFRB	1.775	4.99864	14.1612	3.56013e-37	1.67838e-34	73.6933	UP
FAM20C	1.9833	4.03618	14.0939	6.73098e-37	3.09769e-34	73.0637	UP
VIM	1.75383	7.76556	14.0769	7.90124e-37	3.5517e-34	72.9053	UP
PRRX1	2.14031	2.89412	14.055	9.72113e-37	4.27045e-34	72.7004	UP
ADAM12	1.91516	2.95642	13.9886	1.81879e-36	7.81231e-34	72.0812	UP
AXL	1.85725	4.36615	13.9751	2.06687e-36	8.68491e-34	71.9548	UP
TMEM158	1.88915	4.09179	13.9621	2.3362e-36	9.60774e-34	71.8338	UP
SYNDIG1	1.66508	1.46089	13.9402	2.87145e-36	1.1563e-33	71.6299	UP
PCOLCE	1.77796	5.4747	13.9275	3.23862e-36	1.27754e-33	71.5109	UP
AEBP1	2.58318	6.64196	13.8582	6.21636e-36	2.40312e-33	70.8665	UP
SYDE1	1.252	3.8027	13.8339	7.80768e-36	2.95911e-33	70.6412	UP
NNMT	2.58311	5.63258	13.8198	8.91872e-36	3.31519e-33	70.5097	UP
HTRA1	1.70056	7.08318	13.7899	1.18124e-35	4.30796e-33	70.232	UP
FAM26E	1.01204	1.33692	13.7625	1.52728e-35	5.46682e-33	69.9781	UP
BGN	1.98486	8.50952	13.7524	1.67925e-35	5.9015e-33	69.8843	UP
LOX	1.84681	3.55635	13.7441	1.81486e-35	6.26419e-33	69.8076	UP
CERCAM	1.62296	5.42359	13.7294	2.08286e-35	7.0631e-33	69.6714	UP
MXRA8	1.91516	5.48566	13.6705	3.61828e-35	1.20582e-32	69.1256	UP
C1QTNF1	1.83918	3.98965	13.6529	4.26346e-35	1.39675e-32	68.9635	UP
TGFB3	1.6912	3.52916	13.6277	5.39835e-35	1.73908e-32	68.7302	UP
MMP14	1.22702	8.60347	13.5968	7.20608e-35	2.28338e-32	68.4448	UP
WISP1	1.91108	2.50466	13.5401	1.22322e-34	3.8135e-32	67.9218	UP
OLFML2B	1.91628	4.42687	13.4877	1.99434e-34	6.11882e-32	67.4388	UP
MFGE8	1.41234	5.27054	13.4819	2.10512e-34	6.35778e-32	67.3853	UP
C3orf80	1.22244	1.64734	13.4799	2.1453e-34	6.37945e-32	67.3667	UP
CTHRC1	2.49254	5.73279	13.4779	2.18558e-34	6.40077e-32	67.3483	UP
GXYLT2	1.5891	1.90818	13.4636	2.49656e-34	7.20238e-32	67.2168	UP
CCDC80	2.22054	3.47193	13.433	3.31891e-34	9.43401e-32	66.9354	UP
ADAM19	1.94863	3.46487	13.3805	5.40508e-34	1.51413e-31	66.4535	UP
SSC5D	1.74281	2.30766	13.3777	5.5471e-34	1.53171e-31	66.4279	UP
MYADM	1.85432	5.78307	13.3564	6.76227e-34	1.84096e-31	66.2321	UP
EMILIN1	2.14279	5.41755	13.2752	1.43555e-33	3.82134e-31	65.4883	UP
COL3A1	2.52526	9.02368	13.2746	1.44321e-33	3.82134e-31	65.483	UP
ITGA5	1.69964	5.57196	13.2186	2.42408e-33	6.33177e-31	64.9706	UP
LRRC15	2.34104	2.13067	13.2106	2.60952e-33	6.72525e-31	64.8977	UP
APCDD1L	1.70256	1.30786	13.1936	3.05569e-33	7.72968e-31	64.7418	UP
CD248	1.72381	5.30754	13.1927	3.07924e-33	7.72968e-31	64.7342	UP
ITGA11	1.84912	2.63148	13.1584	4.22617e-33	1.04728e-30	64.4213	UP
SYNC	1.07959	1.29567	13.0876	8.12179e-33	1.96233e-30	63.7759	UP
PXDN	1.71546	4.04504	13.0355	1.31184e-32	3.13045e-30	63.3021	UP
GALNT10	1.08756	3.74997	13.0255	1.43798e-32	3.3896e-30	63.2114	UP
CPXM1	2.24036	4.38584	12.9951	1.9023e-32	4.43008e-30	62.9349	UP
GPC6	1.75564	2.13404	12.9588	2.65539e-32	6.11025e-30	62.6054	UP
GPX8	1.51401	4.11993	12.949	2.90461e-32	6.60509e-30	62.5168	UP
RCN3	1.84385	5.63041	12.9443	3.0323e-32	6.81527e-30	62.4743	UP
TGFBI	2.29153	5.96535	12.9381	3.21024e-32	7.12337e-30	62.4179	UP
BNC2	1.10003	1.06774	12.937	3.24309e-32	7.12337e-30	62.4079	UP
FIBIN	2.11636	2.69042	12.9312	3.41938e-32	7.3437e-30	62.3556	UP
C5orf46	1.78525	1.55361	12.8964	4.70202e-32	9.9874e-30	62.0409	UP
TNC	2.47639	4.52568	12.8638	6.3403e-32	1.33208e-29	61.7455	UP
POSTN	3.02609	5.63695	12.853	6.9954e-32	1.45392e-29	61.6484	UP
HIC1	1.1112	2.09918	12.8179	9.64106e-32	1.96594e-29	61.3315	UP
ACTN1	1.29717	6.37506	12.8177	9.66241e-32	1.96594e-29	61.3293	UP
CALD1	1.68776	5.71777	12.8018	1.11744e-31	2.24989e-29	61.1857	UP
GGT5	1.48643	3.70925	12.7813	1.34744e-31	2.68502e-29	61.0008	UP
ISLR	2.66871	5.2983	12.7672	1.53192e-31	3.02147e-29	60.874	UP
ANGPTL2	1.69191	4.91426	12.7438	1.89629e-31	3.70237e-29	60.6632	UP
ADAMTS16	1.29474	1.15314	12.6876	3.16383e-31	6.05481e-29	60.1575	UP
EVA1A	1.7613	2.1948	12.6718	3.6535e-31	6.92339e-29	60.0154	UP
CLMP	1.90654	3.24381	12.6656	3.86323e-31	7.24974e-29	59.9602	UP
SCN1B	1.1563	1.78333	12.6388	4.93069e-31	9.16398e-29	59.7192	UP
FSTL3	1.86098	5.10932	12.6364	5.03795e-31	9.27416e-29	59.698	UP
ANXA6	1.68418	5.29396	12.6279	5.43978e-31	9.91938e-29	59.6221	UP
COL10A1	2.68583	2.93658	12.6254	5.5691e-31	1.00603e-28	59.5989	UP
FLNA	1.66293	7.90136	12.6087	6.47806e-31	1.15939e-28	59.4496	UP
RAB31	1.49157	5.52398	12.6052	6.6897e-31	1.18629e-28	59.4178	UP
SULF1	2.37124	4.22847	12.5864	7.92831e-31	1.39315e-28	59.25	UP
COL18A1	1.36995	5.57332	12.5804	8.37139e-31	1.45775e-28	59.1963	UP
PPAPDC3	1.20721	1.48621	12.5666	9.48959e-31	1.63772e-28	59.0725	UP
CDH11	1.73571	2.92106	12.5034	1.68154e-30	2.82658e-28	58.5074	UP
CHST11	1.75046	3.8384	12.5034	1.6817e-30	2.82658e-28	58.5073	UP
ALDH1L2	1.27413	1.63579	12.4644	2.3911e-30	3.98428e-28	58.1596	UP
RAB3IL1	1.44032	3.0908	12.4557	2.58762e-30	4.27489e-28	58.0816	UP
PDCD1LG2	1.68755	2.06912	12.4245	3.42801e-30	5.61525e-28	57.8038	UP
COL8A2	1.73761	3.26012	12.372	5.50106e-30	8.7876e-28	57.3367	UP
MMP11	2.51451	5.37469	12.3444	7.05301e-30	1.11744e-27	57.0912	UP
NRP2	1.55423	3.03206	12.3091	9.68808e-30	1.49809e-27	56.7777	UP
SGCD	1.13652	1.12024	12.2804	1.25305e-29	1.92224e-27	56.5236	UP
CLEC11A	1.54623	4.65586	12.2765	1.29757e-29	1.97487e-27	56.4891	UP
PPP1R18	1.11683	5.94421	12.2659	1.42691e-29	2.15474e-27	56.3953	UP
ASPN	2.1519	3.62324	12.2299	1.97004e-29	2.95185e-27	56.0768	UP
CTSK	1.94701	6.46188	12.2217	2.12117e-29	3.15385e-27	56.0038	UP
GAS1	2.20338	3.03244	12.1296	4.83134e-29	7.07462e-27	55.1909	UP
SRPX	1.98923	3.7695	12.1107	5.71722e-29	8.30888e-27	55.0246	UP
THBS1	1.74	6.31529	12.096	6.51876e-29	9.40307e-27	54.895	UP
MMP2	1.93622	7.4753	12.0693	8.26668e-29	1.18361e-26	54.6605	UP
FNDC1	2.12447	2.28545	12.0566	9.25757e-29	1.31573e-26	54.5487	UP
COL11A1	2.28417	2.5129	12.0518	9.66089e-29	1.35859e-26	54.5066	UP
PLAUR	1.44993	5.01862	12.0514	9.69971e-29	1.35859e-26	54.5026	UP
ECM2	1.1107	1.86004	12.0263	1.21216e-28	1.68559e-26	54.2825	UP
LTBP2	1.51841	4.72203	12.0252	1.22405e-28	1.68998e-26	54.2729	UP
FMO1	1.20245	1.29195	12.0206	1.27467e-28	1.74738e-26	54.2329	UP
TSPAN4	1.20547	3.83722	12.0142	1.34912e-28	1.83642e-26	54.1768	UP
INHBA	2.01966	3.42659	11.9898	1.6767e-28	2.25331e-26	53.9622	UP
VCAN	2.01991	4.25252	11.9896	1.6787e-28	2.25331e-26	53.961	UP
AAED1	1.09658	3.49438	11.9876	1.70897e-28	2.27812e-26	53.9433	UP
MT2A	2.27544	8.04294	11.9626	2.13351e-28	2.82456e-26	53.7243	UP
FERMT2	1.35464	3.40203	11.9277	2.90582e-28	3.82086e-26	53.4192	UP
ATP10A	1.06964	1.55507	11.8985	3.7638e-28	4.85003e-26	53.1638	UP
FPR1	1.70654	2.53779	11.897	3.81553e-28	4.88413e-26	53.1503	UP
ECM1	1.57357	4.83593	11.8912	4.01574e-28	5.1066e-26	53.0998	UP
GLIPR1	1.27943	3.13755	11.859	5.33828e-28	6.74402e-26	52.8187	UP
CRISPLD2	1.56305	4.24961	11.8463	5.96914e-28	7.49204e-26	52.7084	UP
OSCAR	1.39261	2.58476	11.8448	6.04934e-28	7.50965e-26	52.6953	UP
MFAP5	2.19037	2.26064	11.8446	6.06087e-28	7.50965e-26	52.6934	UP
DPT	2.43682	2.65124	11.8265	7.11113e-28	8.75484e-26	52.5356	UP
SMIM3	1.20378	4.65878	11.8246	7.23126e-28	8.84639e-26	52.5191	UP
COPZ2	1.55043	4.16822	11.8168	7.74542e-28	9.4158e-26	52.4512	UP
EDNRA	1.34214	2.98381	11.8136	7.96493e-28	9.62213e-26	52.4237	UP
KIRREL	1.37838	3.48514	11.8082	8.35476e-28	1.00304e-25	52.3765	UP
PDLIM3	1.91056	3.05852	11.8057	8.53957e-28	1.0189e-25	52.3549	UP
GREM1	2.1844	2.86775	11.8009	8.91142e-28	1.05674e-25	52.3128	UP
MSRB3	1.66479	3.28611	11.7907	9.74764e-28	1.14885e-25	52.2243	UP
TWIST2	1.52771	1.83556	11.7798	1.07309e-27	1.25708e-25	52.1294	UP
SLC11A1	1.14211	2.21274	11.7586	1.29328e-27	1.49688e-25	51.9451	UP
SUGCT	1.35676	1.98964	11.7472	1.42989e-27	1.64514e-25	51.846	UP
TNFSF4	1.20991	1.73649	11.7443	1.4666e-27	1.67739e-25	51.821	UP
PRRX2	1.54459	3.10792	11.73	1.66241e-27	1.89016e-25	51.6972	UP
STX2	1.19031	2.90965	11.7089	2.00097e-27	2.24865e-25	51.5142	UP
KCNE4	1.36814	2.2013	11.6937	2.28634e-27	2.53981e-25	51.3826	UP
SH3RF3	1.07728	2.19885	11.6839	2.49145e-27	2.75184e-25	51.2978	UP
COLEC12	1.65853	2.11617	11.6429	3.5693e-27	3.8978e-25	50.9429	UP
MARVELD1	1.26305	5.71696	11.6361	3.78885e-27	4.11431e-25	50.884	UP
TIMP1	1.40053	9.4298	11.631	3.96114e-27	4.27736e-25	50.8401	UP
LAMA4	1.27097	4.03249	11.6173	4.46631e-27	4.79607e-25	50.7216	UP
MSC	1.90081	3.61921	11.6144	4.58155e-27	4.89263e-25	50.6965	UP
ITGB5	1.09857	6.21675	11.6039	5.01844e-27	5.32975e-25	50.6066	UP
FCGR2A	1.73564	3.76146	11.5987	5.25568e-27	5.5512e-25	50.561	UP
ANTXR1	1.39768	5.32394	11.5871	5.81447e-27	6.07502e-25	50.4612	UP
DACT1	1.48008	2.46542	11.5792	6.23144e-27	6.47568e-25	50.3929	UP
PDGFC	1.35378	2.95693	11.5653	7.03229e-27	7.26883e-25	50.2735	UP
RGS4	1.42402	1.75873	11.5626	7.20005e-27	7.40265e-25	50.2503	UP
DKK3	1.33323	4.70861	11.5617	7.25668e-27	7.42139e-25	50.2425	UP
HEPH	1.44281	2.458	11.534	9.23741e-27	9.35559e-25	50.0043	UP
KIAA1462	1.30729	3.23554	11.5339	9.24475e-27	9.35559e-25	50.0035	UP
OLFML3	1.8757	4.36156	11.5071	1.16823e-26	1.17607e-24	49.7725	UP
OLFML1	1.15767	2.23439	11.483	1.4411e-26	1.43582e-24	49.5653	UP
FSTL1	1.33388	6.34066	11.4736	1.56257e-26	1.54096e-24	49.4855	UP
SULF2	2.07028	4.88815	11.4517	1.8909e-26	1.85529e-24	49.2972	UP
CYS1	1.19515	1.58067	11.4481	1.95075e-26	1.90435e-24	49.2665	UP
TPM2	1.73132	6.91018	11.4447	2.00863e-26	1.951e-24	49.2376	UP
HEG1	1.26096	3.95191	11.438	2.12991e-26	2.05845e-24	49.1798	UP
PMEPA1	1.79926	5.34935	11.4105	2.70354e-26	2.58696e-24	48.9444	UP
EHD2	1.35925	6.44088	11.3701	3.8356e-26	3.65214e-24	48.5992	UP
C1R	1.66866	6.85809	11.353	4.44633e-26	4.21289e-24	48.4534	UP
MICAL2	1.15063	3.74728	11.3046	6.75794e-26	6.37191e-24	48.0403	UP
FAM20A	1.47765	2.28538	11.296	7.27882e-26	6.82972e-24	47.967	UP
SLC39A14	1.1426	4.19239	11.2478	1.10215e-25	1.02916e-23	47.5576	UP
TPM1	1.29947	5.43502	11.2399	1.18031e-25	1.09683e-23	47.49	UP
FILIP1L	1.44924	3.9271	11.2301	1.28378e-25	1.18728e-23	47.407	UP
COL12A1	1.75573	5.27581	11.2146	1.46652e-25	1.34983e-23	47.2757	UP
DDR2	1.37361	2.46282	11.1951	1.7343e-25	1.58124e-23	47.1102	UP
TAGLN	2.04099	7.19218	11.1882	1.84083e-25	1.67049e-23	47.0514	UP
RRAD	2.18233	3.75913	11.1551	2.44379e-25	2.20729e-23	46.7718	UP
LMCD1	1.33394	3.28386	11.1453	2.65785e-25	2.38947e-23	46.689	UP
BICC1	1.38596	2.18077	11.1261	3.13247e-25	2.7902e-23	46.5269	UP
RNASE2	1.2951	1.72208	11.1083	3.64775e-25	3.21951e-23	46.3766	UP
RRAS	1.09571	6.88146	11.0949	4.09204e-25	3.59523e-23	46.2632	UP
ROR2	1.62118	2.47678	11.0893	4.29218e-25	3.75401e-23	46.2161	UP
PALLD	1.39628	5.2088	11.0779	4.73082e-25	4.11901e-23	46.1201	UP
MYL9	1.82548	7.6165	11.0566	5.67344e-25	4.89562e-23	45.9409	UP
CD163	2.02087	3.58317	11.0257	7.3856e-25	6.34472e-23	45.6807	UP
TUBA1A	1.50795	6.51281	11.0249	7.43468e-25	6.35862e-23	45.6741	UP
GLIS2	1.30395	3.83388	11.0111	8.36186e-25	7.08887e-23	45.5582	UP
NT5E	1.86661	3.75931	11.0089	8.52327e-25	7.19416e-23	45.5393	UP
WNT2	1.63321	2.55021	11.0074	8.63156e-25	7.25389e-23	45.5269	UP
NID2	1.34875	2.65059	10.9965	9.47436e-25	7.9277e-23	45.435	UP
CMTM3	1.13307	5.7194	10.9929	9.76616e-25	8.10172e-23	45.405	UP
COL16A1	1.71318	4.30803	10.977	1.11772e-24	9.19332e-23	45.2719	UP
PRR16	1.13372	1.97728	10.9698	1.18875e-24	9.73619e-23	45.2111	UP
PLXND1	1.01268	4.76683	10.951	1.39396e-24	1.13209e-22	45.054	UP
RAMP1	2.06008	4.2013	10.9219	1.78496e-24	1.43756e-22	44.8101	UP
SFRP2	3.49308	5.3257	10.915	1.8931e-24	1.51833e-22	44.7521	UP
VSIG4	1.97375	3.61707	10.9141	1.90618e-24	1.5225e-22	44.7453	UP
CXCL12	1.75533	3.29935	10.8585	3.05316e-24	2.42858e-22	44.2807	UP
MAP1A	1.17272	2.04651	10.8535	3.18473e-24	2.52285e-22	44.239	UP
FMOD	1.66559	4.63891	10.8437	3.45883e-24	2.71772e-22	44.1576	UP
IFFO1	1.00216	2.37791	10.8377	3.6381e-24	2.847e-22	44.1078	UP
DNAJB5	1.12812	2.66776	10.8357	3.701e-24	2.88454e-22	44.0909	UP
GLIPR2	1.39081	4.11664	10.8345	3.73775e-24	2.90075e-22	44.0811	UP
CLIC4	1.36206	6.31241	10.8341	3.75181e-24	2.90075e-22	44.0774	UP
FAM101A	1.4863	1.50567	10.8236	4.09893e-24	3.1565e-22	43.9901	UP
ANPEP	1.77549	3.31716	10.8156	4.38563e-24	3.36388e-22	43.9234	UP
GPR176	1.31333	2.73113	10.8131	4.48002e-24	3.4227e-22	43.9024	UP
OMD	1.17196	0.907232	10.8111	4.55567e-24	3.4668e-22	43.8859	UP
CD14	1.79083	6.06313	10.7839	5.7271e-24	4.34114e-22	43.6602	UP
CYR61	1.6351	7.17739	10.7444	7.98478e-24	6.00536e-22	43.3325	UP
HSPA12B	1.00714	2.62654	10.7429	8.08841e-24	6.05972e-22	43.3197	UP
ADAMTS4	1.38937	2.98501	10.7378	8.44332e-24	6.30119e-22	43.2774	UP
SERPINE1	1.86645	7.31709	10.7259	9.33394e-24	6.91248e-22	43.1785	UP
IFITM3	1.49853	9.50777	10.7239	9.49144e-24	7.00229e-22	43.162	UP
GPR68	1.51677	3.40215	10.7126	1.04282e-23	7.66414e-22	43.0692	UP
DEGS1	1.18213	5.96589	10.6863	1.30017e-23	9.49893e-22	42.8516	UP
COL8A1	1.64305	3.39445	10.6862	1.3023e-23	9.49893e-22	42.85	UP
CTGF	1.85309	6.87556	10.6855	1.30986e-23	9.51816e-22	42.8443	UP
FAM101B	1.02408	3.89821	10.6707	1.48273e-23	1.0734e-21	42.7221	UP
EFEMP1	2.32446	4.18877	10.655	1.69096e-23	1.21504e-21	42.5925	UP
PDPN	1.72902	4.58879	10.6337	2.01988e-23	1.44068e-21	42.4172	UP
TRPV2	1.23921	3.48341	10.6312	2.06294e-23	1.46597e-21	42.3964	UP
PLA2G5	1.13886	1.30349	10.589	2.93302e-23	2.06906e-21	42.0494	UP
FAM198B	1.15305	3.80769	10.583	3.0851e-23	2.16843e-21	41.9996	UP
FKBP10	1.69234	5.98829	10.5816	3.12e-23	2.18501e-21	41.9885	UP
IL32	1.73579	5.23323	10.5709	3.41247e-23	2.37265e-21	41.9001	UP
VSTM4	1.00043	2.05428	10.5594	3.75624e-23	2.60231e-21	41.8055	UP
L1CAM	1.92471	1.60632	10.5407	4.38646e-23	3.00659e-21	41.6526	UP
LRRC32	1.33168	4.20867	10.5135	5.50004e-23	3.75655e-21	41.4295	UP
SIGLEC9	1.00647	1.59897	10.5052	5.89186e-23	4.00999e-21	41.3617	UP
JPH2	1.48709	2.18568	10.5043	5.93681e-23	4.02641e-21	41.3542	UP
IGSF21	1.05626	1.2172	10.5001	6.1498e-23	4.15627e-21	41.3194	UP
TUBB6	1.69278	5.54634	10.4901	6.68012e-23	4.48333e-21	41.2379	UP
GPR1	1.16571	1.14829	10.4875	6.82288e-23	4.55308e-21	41.217	UP
RASA3	1.21236	3.51347	10.4874	6.83115e-23	4.55308e-21	41.2158	UP
ITGBL1	1.34674	1.75575	10.4692	7.94323e-23	5.27611e-21	41.0671	UP
EPYC	1.39092	0.917445	10.467	8.09177e-23	5.35636e-21	41.0489	UP
NTM	1.26615	2.1824	10.4535	9.04703e-23	5.96826e-21	40.9388	UP
CD109	1.74429	3.17436	10.4503	9.29191e-23	6.08825e-21	40.9125	UP
C5AR1	1.38574	3.49993	10.4342	1.06127e-22	6.88366e-21	40.7815	UP
GYPC	1.36672	3.34918	10.4203	1.19041e-22	7.69543e-21	40.6683	UP
TWIST1	1.69329	3.08829	10.4174	1.21953e-22	7.85741e-21	40.6445	UP
FOXA1	-2.25228	5.40898	-10.4153	1.24068e-22	7.9351e-21	40.6275	DOWN
CAV1	1.75171	6.24158	10.4151	1.24281e-22	7.9351e-21	40.6258	UP
ZCCHC24	1.19783	3.57052	10.415	1.2439e-22	7.9351e-21	40.6249	UP
COL15A1	1.46404	4.78816	10.3994	1.41488e-22	8.96663e-21	40.498	UP
FCGR1A	1.22885	1.88965	10.3772	1.69935e-22	1.07342e-20	40.3174	UP
CSF1R	1.62524	4.01013	10.3437	2.23896e-22	1.39603e-20	40.0456	UP
DCN	1.95993	5.1554	10.3422	2.26814e-22	1.40967e-20	40.0328	UP
EFEMP2	1.20407	4.71173	10.3315	2.47696e-22	1.53452e-20	39.946	UP
SLC16A2	1.199	2.79102	10.3247	2.61924e-22	1.61748e-20	39.8909	UP
VASN	1.26978	4.53188	10.3148	2.84111e-22	1.74891e-20	39.8108	UP
GALNT15	1.06661	1.28637	10.3135	2.87155e-22	1.76204e-20	39.8003	UP
IGFBP7	1.07254	8.65111	10.3085	2.99111e-22	1.82382e-20	39.7601	UP
TENM3	1.18781	1.15057	10.3038	3.1092e-22	1.88987e-20	39.7219	UP
TNFRSF12A	1.27127	6.95086	10.3005	3.19427e-22	1.93549e-20	39.6953	UP
MEDAG	1.53806	2.7587	10.2922	3.42037e-22	2.06601e-20	39.6279	UP
RARRES2	1.75995	5.8868	10.2827	3.69725e-22	2.2263e-20	39.5512	UP
CD209	1.4607	2.08839	10.2746	3.95324e-22	2.37305e-20	39.4852	UP
CNRIP1	1.07646	2.47809	10.2628	4.35286e-22	2.60484e-20	39.3903	UP
GPR124	1.27583	3.53504	10.2497	4.84744e-22	2.89186e-20	39.2842	UP
LUM	1.9437	7.61121	10.235	5.46572e-22	3.2407e-20	39.1659	UP
LHFP	1.17502	4.80495	10.2319	5.60914e-22	3.31557e-20	39.1404	UP
ANXA5	1.10136	7.65517	10.2288	5.75132e-22	3.38924e-20	39.1157	UP
GAS6	1.4898	5.22214	10.2284	5.77041e-22	3.39016e-20	39.1124	UP
MRC1	1.57032	2.85323	10.2238	5.99279e-22	3.50815e-20	39.0752	UP
C1S	1.87175	6.37317	10.2235	6.00754e-22	3.50815e-20	39.0727	UP
TMEM200A	1.0599	1.6762	10.2009	7.22488e-22	4.20631e-20	38.8909	UP
LY96	1.41137	4.07054	10.1972	7.44844e-22	4.32345e-20	38.8609	UP
GAS7	1.281	2.39177	10.1682	9.43404e-22	5.411e-20	38.628	UP
ERBB3	-1.51815	6.02868	-10.1624	9.89136e-22	5.65651e-20	38.5813	DOWN
HS3ST3A1	1.11484	1.04327	10.1445	1.14439e-21	6.52507e-20	38.4376	UP
ZNF521	1.02011	1.70864	10.1424	1.16389e-21	6.61674e-20	38.421	UP
TSHZ3	1.17225	2.38009	10.1393	1.19392e-21	6.76753e-20	38.3959	UP
IFITM2	1.25318	6.72128	10.1197	1.40053e-21	7.91548e-20	38.2386	UP
TGM2	1.90008	6.0963	10.1144	1.46204e-21	8.23902e-20	38.1963	UP
PILRA	1.22338	2.7887	10.0945	1.719e-21	9.65885e-20	38.0367	UP
C3AR1	1.55336	3.24409	10.093	1.73888e-21	9.74225e-20	38.0254	UP
FGFR1	1.38443	3.04131	10.0875	1.81817e-21	1.0157e-19	37.9814	UP
KLF5	-1.45097	7.85172	-10.0862	1.83827e-21	1.02398e-19	37.9706	DOWN
MS4A4A	1.52871	3.14293	10.0802	1.92935e-21	1.07162e-19	37.923	UP
CDA	1.79385	3.89919	10.0793	1.94356e-21	1.07642e-19	37.9157	UP
THEMIS2	1.26222	3.68309	10.0664	2.15883e-21	1.18883e-19	37.8122	UP
COX7A1	1.17416	3.91233	10.0618	2.23953e-21	1.22977e-19	37.7761	UP
PLAU	1.61252	7.26529	10.0562	2.34452e-21	1.28377e-19	37.7309	UP
NEXN	1.27889	2.88023	10.0484	2.49668e-21	1.36323e-19	37.669	UP
FCGR3A	1.99294	4.83399	10.0399	2.67424e-21	1.45607e-19	37.6013	UP
CCDC71L	1.11257	4.44716	10.0393	2.68736e-21	1.4591e-19	37.5965	UP
PTPLA	1.18198	2.12734	10.0371	2.73671e-21	1.48173e-19	37.5785	UP
ZBED2	1.78689	2.12863	10.016	3.2467e-21	1.75294e-19	37.4102	UP
CHST15	1.41831	3.20315	10.0071	3.48839e-21	1.87819e-19	37.3394	UP
MT1M	1.68157	2.24776	10.0041	3.57349e-21	1.91867e-19	37.3157	UP
SERPING1	1.59384	7.16994	10.0031	3.60136e-21	1.92827e-19	37.308	UP
ARL4C	1.20562	5.42213	9.99124	3.96408e-21	2.11662e-19	37.2135	UP
SERPINF1	1.64587	6.03609	9.98367	4.21372e-21	2.23756e-19	37.1533	UP
FCER1G	1.65947	5.82174	9.97868	4.38682e-21	2.32309e-19	37.1137	UP
SELM	1.38298	5.28191	9.97292	4.59537e-21	2.42688e-19	37.0679	UP
PRR5L	1.09897	2.22319	9.96272	4.98934e-21	2.62777e-19	36.9869	UP
FBXL7	1.00576	2.20653	9.95915	5.13485e-21	2.69705e-19	36.9585	UP
MXRA5	1.65391	4.56182	9.9374	6.11723e-21	3.20434e-19	36.7861	UP
ALDH5A1	-1.25063	4.73485	-9.90526	7.92055e-21	4.10446e-19	36.5316	DOWN
HK3	1.33871	2.23475	9.8889	9.03244e-21	4.65568e-19	36.4022	UP
PPFIBP2	-1.51179	4.35938	-9.88783	9.11032e-21	4.68333e-19	36.3937	DOWN
ELF3	-1.90491	7.29445	-9.88309	9.46339e-21	4.85193e-19	36.3563	DOWN
SAMD12	-1.17866	2.56517	-9.88237	9.51806e-21	4.86705e-19	36.3506	DOWN
LRRC25	1.24471	2.50272	9.87822	9.84034e-21	5.01857e-19	36.3178	UP
CCL13	1.80405	3.11792	9.8726	1.02935e-20	5.23586e-19	36.2735	UP
SLC2A3	1.4024	4.08372	9.86987	1.05217e-20	5.33789e-19	36.2519	UP
STAB1	1.18763	4.03573	9.85196	1.2144e-20	6.12874e-19	36.1106	UP
ZNF440	-1.15693	4.2437	-9.85009	1.23274e-20	6.20512e-19	36.0959	DOWN
F13A1	1.65073	3.28836	9.834	1.40212e-20	7.00299e-19	35.969	UP
TYROBP	1.57526	6.38172	9.8327	1.41673e-20	7.05774e-19	35.9588	UP
ACTA2	1.7134	7.48266	9.8305	1.44184e-20	7.16436e-19	35.9415	UP
ALOX5AP	1.55332	3.96626	9.82467	1.51062e-20	7.48684e-19	35.8956	UP
CSDC2	1.38461	1.6791	9.82203	1.54281e-20	7.62684e-19	35.8749	UP
CILP	1.86518	1.87142	9.82035	1.56367e-20	7.71023e-19	35.8616	UP
LILRB2	1.28592	2.20402	9.81709	1.60498e-20	7.89383e-19	35.836	UP
C1QA	1.91903	7.36937	9.81581	1.62143e-20	7.95448e-19	35.8259	UP
CD300C	1.06069	1.64597	9.80087	1.82685e-20	8.91696e-19	35.7084	UP
SLAMF8	1.47663	3.36004	9.79653	1.89127e-20	9.18501e-19	35.6743	UP
C1orf162	1.14101	3.25318	9.79289	1.94699e-20	9.4319e-19	35.6457	UP
RAPGEFL1	-1.67546	5.78047	-9.78928	2.00382e-20	9.68298e-19	35.6174	DOWN
AIF1	1.54072	4.91928	9.75833	2.56437e-20	1.233e-18	35.3744	UP
COL4A2	1.11273	7.16202	9.75116	2.71479e-20	1.30025e-18	35.3183	UP
FPR3	1.61049	3.45586	9.75103	2.71769e-20	1.30025e-18	35.3173	UP
GRHL3	-2.29785	5.52685	-9.74913	2.75897e-20	1.31675e-18	35.3024	DOWN
MRAS	1.01103	3.23516	9.72609	3.31372e-20	1.57373e-18	35.122	UP
IL7R	1.50872	2.85207	9.71909	3.50323e-20	1.65966e-18	35.0672	UP
PDGFRA	1.22897	2.8366	9.71318	3.67139e-20	1.73084e-18	35.0211	UP
CYBRD1	1.3716	4.6097	9.70822	3.81894e-20	1.783e-18	34.9823	UP
LAMP5	1.40064	1.86046	9.70395	3.9506e-20	1.84003e-18	34.9489	UP
DPYSL3	1.66189	5.10752	9.70204	4.01067e-20	1.86351e-18	34.934	UP
FOLR2	1.60195	3.96555	9.69906	4.10662e-20	1.90352e-18	34.9107	UP
THBS2	2.04414	5.57854	9.69602	4.2069e-20	1.9407e-18	34.887	UP
ZEB1	1.02597	2.68236	9.67765	4.86628e-20	2.23421e-18	34.7436	UP
ATP8B1	-1.27892	5.60736	-9.65659	5.7488e-20	2.62692e-18	34.5795	DOWN
CD300A	1.13603	3.05686	9.64914	6.09802e-20	2.77338e-18	34.5214	UP
SFRP4	2.71423	3.70359	9.64816	6.14543e-20	2.78838e-18	34.5138	UP
P3H3	1.32957	4.449	9.6329	6.93296e-20	3.13101e-18	34.3951	UP
C1QC	1.85741	7.1488	9.61072	8.25932e-20	3.72131e-18	34.2227	UP
TGFB1	1.00799	6.53152	9.59753	9.16442e-20	4.10995e-18	34.1204	UP
S100A10	1.46047	9.13289	9.59334	9.47218e-20	4.22836e-18	34.0878	UP
SELPLG	1.38179	3.97953	9.56893	1.14792e-19	5.07739e-18	33.8986	UP
NCF2	1.39107	3.55205	9.55725	1.25835e-19	5.5531e-18	33.8082	UP
PLEKHO1	1.01926	4.73621	9.53776	1.46649e-19	6.42764e-18	33.6575	UP
PAPSS2	1.09915	3.48695	9.50205	1.94054e-19	8.44793e-18	33.3818	UP
MYLK	1.42435	3.30831	9.50016	1.96942e-19	8.55438e-18	33.3673	UP
CHI3L1	2.27288	4.45302	9.48019	2.30274e-19	9.97975e-18	33.2134	UP
DPP4	1.38867	2.01759	9.47124	2.46962e-19	1.06552e-17	33.1445	UP
CXADR	-1.41892	5.62165	-9.45854	2.72725e-19	1.16885e-17	33.0468	DOWN
MPP1	1.1061	2.95741	9.45548	2.79329e-19	1.1945e-17	33.0233	UP
MRGPRF	1.46486	3.31626	9.45244	2.8603e-19	1.22046e-17	32.9999	UP
LAIR1	1.20307	2.56124	9.45053	2.90335e-19	1.2361e-17	32.9852	UP
ST6GALNAC5	1.03551	1.73053	9.44444	3.04482e-19	1.29348e-17	32.9384	UP
SPI1	1.4196	4.41284	9.4368	3.23171e-19	1.36686e-17	32.8798	UP
MSR1	1.23296	2.52337	9.43375	3.30954e-19	1.39673e-17	32.8563	UP
FLNC	1.83844	2.90708	9.42671	3.49626e-19	1.47231e-17	32.8023	UP
SNAI1	1.12091	3.05134	9.41228	3.91217e-19	1.64388e-17	32.6917	UP
SCNN1G	-2.33319	4.00347	-9.40466	4.15159e-19	1.74052e-17	32.6332	DOWN
KCNJ8	1.142	2.83036	9.38181	4.95891e-19	2.05248e-17	32.4584	UP
PRSS23	1.07401	4.81732	9.37771	5.11961e-19	2.10996e-17	32.427	UP
C4B	1.16477	1.46353	9.36967	5.44937e-19	2.23632e-17	32.3656	UP
C1QTNF6	1.15163	4.52653	9.34458	6.6206e-19	2.69978e-17	32.174	UP
KANK4	1.12613	0.850017	9.32735	7.56639e-19	3.06605e-17	32.0426	UP
CTSL	1.12468	7.43884	9.32535	7.6845e-19	3.1074e-17	32.0273	UP
C1QB	1.88486	7.05858	9.31855	8.09987e-19	3.2632e-17	31.9755	UP
RNASE6	1.41017	4.16366	9.31849	8.10355e-19	3.2632e-17	31.9751	UP
SSH3	-1.17103	7.13596	-9.31432	8.36956e-19	3.36331e-17	31.9433	DOWN
CCL2	1.52842	4.56358	9.31315	8.4456e-19	3.38682e-17	31.9344	UP
MS4A6A	1.36653	3.39863	9.29956	9.38117e-19	3.74646e-17	31.831	UP
DPYSL2	1.04019	4.22284	9.29676	9.5864e-19	3.82053e-17	31.8097	UP
CD300E	1.08441	1.40335	9.2851	1.04904e-18	4.16363e-17	31.7211	UP
MEIS3	1.08487	2.46596	9.28115	1.08153e-18	4.28378e-17	31.6911	UP
CYTH4	1.17481	2.49741	9.27828	1.10573e-18	4.37067e-17	31.6693	UP
LILRA5	1.18602	1.92045	9.2721	1.15981e-18	4.56576e-17	31.6223	UP
SLC7A7	1.16271	2.80932	9.26504	1.22466e-18	4.7905e-17	31.5688	UP
CSF1	1.20561	4.36801	9.26482	1.22681e-18	4.7905e-17	31.567	UP
SIGLEC1	1.25428	2.23447	9.26258	1.24814e-18	4.86396e-17	31.5501	UP
RALGAPA2	-1.20356	4.43105	-9.25638	1.30927e-18	5.09191e-17	31.503	DOWN
DIO2	1.37483	2.24091	9.2489	1.38698e-18	5.37252e-17	31.4463	UP
DSE	1.06318	2.81508	9.2382	1.506e-18	5.7987e-17	31.3653	UP
TUBB2A	1.26679	5.03908	9.23214	1.57797e-18	6.02777e-17	31.3194	UP
CMKLR1	1.21927	2.20687	9.20987	1.87263e-18	7.06953e-17	31.151	UP
CALB2	1.67003	2.06156	9.20637	1.92367e-18	7.24806e-17	31.1245	UP
WIPF1	1.0444	3.62234	9.1897	2.18644e-18	8.15862e-17	30.9985	UP
GNB4	1.09969	3.19295	9.18703	2.23162e-18	8.31119e-17	30.9784	UP
TNFAIP8L3	1.17194	2.25504	9.1763	2.42293e-18	8.98904e-17	30.8975	UP
SLCO2B1	1.30164	2.83468	9.16924	2.55767e-18	9.47071e-17	30.8443	UP
CYP4F12	-1.97803	3.39123	-9.12922	3.47416e-18	1.27182e-16	30.543	DOWN
SPOCK1	1.53825	3.43989	9.12153	3.68422e-18	1.34617e-16	30.4853	UP
LIMS2	1.09604	2.87797	9.11837	3.7743e-18	1.37648e-16	30.4615	UP
IL11	1.32275	2.35041	9.11587	3.84688e-18	1.40031e-16	30.4428	UP
MMD	1.10497	4.2624	9.10429	4.20225e-18	1.52107e-16	30.3559	UP
CCL7	1.0384	0.973541	9.09592	4.47946e-18	1.61235e-16	30.2931	UP
GJA5	1.25126	2.95956	9.09343	4.56515e-18	1.64014e-16	30.2744	UP
LRRC17	1.20333	1.97414	9.09292	4.58299e-18	1.6435e-16	30.2706	UP
VEGFC	1.18409	4.07989	9.07863	5.10997e-18	1.81898e-16	30.1635	UP
CCDC64B	-1.63892	5.0285	-9.07038	5.44111e-18	1.92975e-16	30.1018	DOWN
ZBTB7C	-1.61078	3.81896	-9.07012	5.45218e-18	1.93013e-16	30.0998	DOWN
FBXO32	1.11383	4.56322	9.06411	5.70732e-18	2.01308e-16	30.0548	UP
CHRDL2	1.89154	2.3446	9.0465	6.52475e-18	2.28059e-16	29.9232	UP
EVI2A	1.1735	2.67914	9.04576	6.56152e-18	2.28931e-16	29.9176	UP
TM7SF2	-1.35261	5.13534	-9.04186	6.75887e-18	2.35391e-16	29.8885	DOWN
SIRPA	1.24769	4.42313	9.04046	6.83104e-18	2.37051e-16	29.8781	UP
PARVB	1.0567	3.21504	9.03993	6.85858e-18	2.3758e-16	29.8741	UP
ESRP2	-1.25253	5.75936	-9.02347	7.77078e-18	2.67739e-16	29.7513	DOWN
RNASE1	1.26505	7.44482	9.01425	8.33364e-18	2.86621e-16	29.6825	UP
CCL8	1.40209	2.35615	9.00083	9.2255e-18	3.16731e-16	29.5826	UP
FGFR3	-2.27633	6.24076	-8.98551	1.03594e-17	3.53412e-16	29.4686	DOWN
DACT3	1.12374	1.89096	8.98542	1.03671e-17	3.53412e-16	29.4678	UP
BOC	1.09826	1.65331	8.98168	1.06639e-17	3.6289e-16	29.4401	UP
FBLN2	1.63464	4.63082	8.9767	1.10732e-17	3.76158e-16	29.4031	UP
COMP	2.42219	3.93782	8.97197	1.14763e-17	3.89169e-16	29.3679	UP
FGF7	1.36409	1.8436	8.96203	1.23718e-17	4.18798e-16	29.294	UP
RSPO3	1.10559	1.36207	8.95982	1.25792e-17	4.24333e-16	29.2777	UP
TEAD4	1.12586	4.41345	8.95409	1.31354e-17	4.42325e-16	29.2351	UP
MFAP2	1.38079	5.44921	8.93519	1.51484e-17	5.07457e-16	29.0949	UP
HAVCR2	1.22363	2.97002	8.93187	1.55313e-17	5.19283e-16	29.0704	UP
HAS1	1.13758	1.07627	8.93167	1.55551e-17	5.19283e-16	29.0689	UP
CRYAB	1.46119	3.74001	8.92337	1.65594e-17	5.50176e-16	29.0074	UP
IGFL2	1.49869	1.46495	8.90032	1.96955e-17	6.44153e-16	28.8369	UP
KIAA1244	-1.2191	3.00584	-8.89787	2.00605e-17	6.54983e-16	28.8188	DOWN
HAPLN3	1.28787	4.00834	8.89259	2.08724e-17	6.80343e-16	28.7798	UP
KCNMB1	1.17357	1.91532	8.8893	2.13959e-17	6.96233e-16	28.7555	UP
SRGN	1.4499	6.98767	8.88715	2.1744e-17	7.06371e-16	28.7396	UP
NID1	1.09889	5.34258	8.88158	2.26718e-17	7.34043e-16	28.6985	UP
MMP9	2.02217	4.66762	8.88118	2.2741e-17	7.35052e-16	28.6955	UP
MAOA	-1.75651	5.86936	-8.87835	2.3228e-17	7.49539e-16	28.6747	DOWN
GAREM	-1.09222	4.05432	-8.86687	2.53181e-17	8.14264e-16	28.59	DOWN
HCK	1.33784	3.4611	8.86008	2.66403e-17	8.53947e-16	28.54	UP
SCNN1B	-2.30775	4.82943	-8.85539	2.75943e-17	8.83062e-16	28.5054	DOWN
PLEKHH1	-1.11933	2.77858	-8.83587	3.19379e-17	1.01869e-15	28.3617	DOWN
ZNF552	-1.04685	4.23969	-8.82751	3.39978e-17	1.07727e-15	28.3003	DOWN
RASL12	1.12911	3.05636	8.82284	3.52052e-17	1.11008e-15	28.2659	UP
RGS2	1.33224	5.53724	8.82249	3.5299e-17	1.11117e-15	28.2633	UP
POF1B	-1.78846	4.3517	-8.822	3.54272e-17	1.11164e-15	28.2598	DOWN
DOK2	1.29611	3.11994	8.82139	3.55905e-17	1.11496e-15	28.2553	UP
CLEC4G	1.06498	0.953203	8.82006	3.59455e-17	1.12426e-15	28.2455	UP
ICAM1	1.48869	5.09144	8.8178	3.65575e-17	1.14155e-15	28.2289	UP
DQX1	-1.32853	2.89192	-8.79925	4.19888e-17	1.30693e-15	28.0928	DOWN
VMO1	1.19261	3.21497	8.78666	4.61223e-17	1.42868e-15	28.0005	UP
ILDR1	-1.10019	3.62359	-8.76893	5.26354e-17	1.62522e-15	27.8707	DOWN
CCR1	1.18625	3.01182	8.76216	5.53566e-17	1.7038e-15	27.8211	UP
GEM	1.41435	3.69436	8.75221	5.96098e-17	1.82599e-15	27.7484	UP
OSM	1.11706	2.30247	8.75081	6.02364e-17	1.84226e-15	27.7381	UP
SERPINA1	1.85051	4.2362	8.74823	6.1402e-17	1.87494e-15	27.7193	UP
ITGB2	1.47041	4.18127	8.73848	6.60133e-17	2.00624e-15	27.6481	UP
ANKH	1.01841	3.67906	8.73663	6.69295e-17	2.03089e-15	27.6346	UP
TREM2	1.33656	4.14361	8.73575	6.737e-17	2.04106e-15	27.6281	UP
SOD3	1.53502	4.91914	8.73228	6.91244e-17	2.09093e-15	27.6028	UP
AHNAK2	1.69288	2.66544	8.71668	7.76102e-17	2.33301e-15	27.4891	UP
PIK3C2B	-1.03618	4.61136	-8.70248	8.6223e-17	2.57341e-15	27.3857	DOWN
IL2RA	1.21348	2.27852	8.67874	1.02795e-16	3.05211e-15	27.2129	UP
F2R	1.02813	4.38887	8.65314	1.24196e-16	3.67062e-15	27.0271	UP
NIPAL1	-1.25045	3.86419	-8.64919	1.27869e-16	3.75074e-15	26.9985	DOWN
SORL1	-1.44203	4.04439	-8.64032	1.36512e-16	3.96789e-15	26.9342	DOWN
MGP	1.73566	6.54706	8.63436	1.42645e-16	4.12752e-15	26.891	UP
PTGS1	1.60215	3.39704	8.63104	1.46182e-16	4.21095e-15	26.867	UP
IGFL3	1.05295	0.700735	8.62183	1.56438e-16	4.49299e-15	26.8004	UP
LST1	1.11187	3.13113	8.61034	1.70249e-16	4.84645e-15	26.7172	UP
OLFML2A	1.07951	4.14022	8.60708	1.74375e-16	4.95662e-15	26.6937	UP
TOX2	1.09242	2.47929	8.59731	1.87361e-16	5.27914e-15	26.6232	UP
NBL1	1.0405	6.22798	8.58996	1.97756e-16	5.54778e-15	26.5701	UP
CREB3L1	1.37433	4.15602	8.585	2.05105e-16	5.74563e-15	26.5343	UP
IGFBP6	1.58239	5.52821	8.5723	2.25137e-16	6.29764e-15	26.4427	UP
TIMP3	1.09562	2.29045	8.56371	2.39779e-16	6.69751e-15	26.3808	UP
LILRB4	1.2826	2.3017	8.56024	2.45946e-16	6.85987e-15	26.3559	UP
MT1X	1.51045	5.7322	8.55428	2.56927e-16	7.13527e-15	26.313	UP
ITGAM	1.10779	2.33933	8.55318	2.58997e-16	7.18244e-15	26.3051	UP
FAM3D	-2.13812	3.15673	-8.55086	2.63443e-16	7.29526e-15	26.2884	DOWN
RBBP8NL	-1.48402	3.90694	-8.54372	2.77571e-16	7.66453e-15	26.2371	DOWN
CCL11	1.66291	3.38582	8.5027	3.74603e-16	1.02851e-14	25.9427	UP
IL6	1.6734	2.63789	8.49841	3.86518e-16	1.05972e-14	25.9119	UP
AQP9	1.16308	1.90699	8.4935	4.00595e-16	1.09459e-14	25.8768	UP
FOXQ1	-2.02479	6.05326	-8.49339	4.00936e-16	1.09459e-14	25.8759	DOWN
HSPB7	1.52224	2.06739	8.48783	4.17506e-16	1.13183e-14	25.8362	UP
GPD1L	-1.1881	5.21262	-8.48366	4.30387e-16	1.16349e-14	25.8063	DOWN
GPR34	1.02711	2.21874	8.45844	5.17085e-16	1.38816e-14	25.6261	UP
MNDA	1.23152	2.73408	8.45717	5.21881e-16	1.39716e-14	25.617	UP
NEK6	1.03251	4.05019	8.45717	5.21882e-16	1.39716e-14	25.617	UP
OR13A1	-1.03695	1.52083	-8.45497	5.3031e-16	1.41775e-14	25.6013	DOWN
TRIM47	1.02653	5.22684	8.45475	5.31157e-16	1.41806e-14	25.5997	UP
CPXM2	1.384	2.77474	8.43698	6.0431e-16	1.59355e-14	25.473	UP
CRB3	-1.17332	5.34162	-8.43203	6.26429e-16	1.64291e-14	25.4377	DOWN
CDH2	1.17681	1.50643	8.4317	6.27927e-16	1.64461e-14	25.4354	UP
TMEM176B	1.36484	5.87836	8.42697	6.49844e-16	1.69971e-14	25.4017	UP
CYBB	1.44208	3.7771	8.40726	7.49595e-16	1.94482e-14	25.2615	UP
AGR2	-2.33692	6.40989	-8.39563	8.15439e-16	2.10155e-14	25.1788	DOWN
TGFB2	1.01215	1.68258	8.38106	9.06017e-16	2.32568e-14	25.0754	UP
BCAS1	-2.04857	3.85643	-8.35418	1.09999e-15	2.7771e-14	24.885	DOWN
IGFBP5	1.74728	6.11434	8.34938	1.13874e-15	2.86599e-14	24.851	UP
PLEKHA4	1.04721	4.12418	8.34568	1.16954e-15	2.93967e-14	24.8248	UP
ID1	-1.45822	8.95807	-8.32871	1.3215e-15	3.30443e-14	24.7049	DOWN
VCAM1	1.25544	3.25358	8.32262	1.38074e-15	3.44308e-14	24.6618	UP
PLN	1.63755	2.46651	8.27914	1.88647e-15	4.6569e-14	24.3555	UP
CYB5A	-1.15141	4.8255	-8.27256	1.97759e-15	4.87563e-14	24.3092	DOWN
TNFAIP8L2	1.05692	2.93419	8.27133	1.99499e-15	4.91226e-14	24.3006	UP
MAMDC2	1.1089	1.65328	8.26771	2.0474e-15	5.03488e-14	24.2752	UP
BIN1	1.12939	3.48173	8.25844	2.18784e-15	5.35979e-14	24.2101	UP
CCL21	2.20286	3.58367	8.25363	2.26453e-15	5.54064e-14	24.1763	UP
EVPL	-1.34699	6.72768	-8.24425	2.42143e-15	5.89468e-14	24.1105	DOWN
NXN	1.16887	4.74017	8.23545	2.57857e-15	6.23794e-14	24.0488	UP
EPN3	-1.33301	5.51137	-8.22854	2.7089e-15	6.52058e-14	24.0004	DOWN
TNFRSF19	1.37832	2.21102	8.20903	3.11324e-15	7.45673e-14	23.8639	UP
KDELR3	1.09133	5.27142	8.20201	3.27286e-15	7.81967e-14	23.8149	UP
FXYD6	1.29102	2.5088	8.1943	3.45752e-15	8.24049e-14	23.761	UP
PTX3	1.3753	1.95649	8.18716	3.63775e-15	8.6381e-14	23.7111	UP
IKZF2	-1.03432	3.42134	-8.18636	3.65857e-15	8.67688e-14	23.7055	DOWN
MAL2	-1.4334	7.63285	-8.18551	3.68072e-15	8.71871e-14	23.6996	DOWN
CCDC8	1.29087	2.55035	8.17778	3.8886e-15	9.1886e-14	23.6457	UP
FNDC4	1.08531	3.72545	8.17464	3.97632e-15	9.36653e-14	23.6238	UP
IDH1	-1.07905	7.42814	-8.1698	4.11526e-15	9.66512e-14	23.5901	DOWN
CD86	1.0662	2.98392	8.16733	4.1882e-15	9.81257e-14	23.5729	UP
MRVI1	1.0793	2.94523	8.16507	4.25588e-15	9.95906e-14	23.5572	UP
MT1A	1.44636	1.96858	8.16122	4.37387e-15	1.02104e-13	23.5303	UP
THRB	-1.07148	3.4851	-8.15594	4.54058e-15	1.05741e-13	23.4936	DOWN
RGS20	1.07621	1.68748	8.15348	4.62056e-15	1.07345e-13	23.4765	UP
TREM1	1.1655	1.87962	8.15328	4.62722e-15	1.0737e-13	23.4751	UP
PDGFRL	1.20186	2.77119	8.15289	4.64014e-15	1.07541e-13	23.4724	UP
OSMR	1.31819	4.24035	8.15134	4.69137e-15	1.08598e-13	23.4616	UP
LYVE1	1.02503	1.73293	8.15051	4.71909e-15	1.09109e-13	23.4558	UP
CDK14	1.03515	2.96139	8.14118	5.04145e-15	1.16007e-13	23.391	UP
EGR2	1.12324	2.76712	8.14039	5.06974e-15	1.1652e-13	23.3855	UP
CNN1	2.0575	4.68989	8.13669	5.20447e-15	1.19474e-13	23.3598	UP
MAP1B	1.09992	2.80585	8.13504	5.26568e-15	1.20736e-13	23.3483	UP
SORCS2	1.10523	1.59863	8.1334	5.32713e-15	1.22e-13	23.3369	UP
TMEM176A	1.25307	4.34126	8.10872	6.34307e-15	1.44072e-13	23.1657	UP
CST7	1.27302	3.74125	8.1039	6.5628e-15	1.48539e-13	23.1323	UP
MSN	1.18841	6.80026	8.09764	6.85928e-15	1.55068e-13	23.0889	UP
GRHL1	-1.21202	4.76543	-8.08833	7.32505e-15	1.64062e-13	23.0245	DOWN
PMP22	1.26631	5.4797	8.08666	7.41158e-15	1.65617e-13	23.013	UP
LY86	1.11357	2.95223	8.0814	7.69151e-15	1.70884e-13	22.9766	UP
HSD11B1	1.06031	2.32242	8.07392	8.10797e-15	1.79518e-13	22.9249	UP
CAMSAP3	-1.02038	4.82475	-8.04336	1.00521e-14	2.20291e-13	22.7141	DOWN
EHF	-1.43846	5.50667	-8.03088	1.09732e-14	2.39123e-13	22.6281	DOWN
MAFB	1.15331	4.85866	8.03003	1.10384e-14	2.40272e-13	22.6223	UP
CEBPA	-1.30849	5.44862	-8.02924	1.11e-14	2.4134e-13	22.6169	DOWN
SCG2	1.0243	1.37195	8.01083	1.26292e-14	2.71838e-13	22.4903	UP
TJP3	-1.47713	4.18574	-8.01023	1.26826e-14	2.72683e-13	22.4861	DOWN
NOG	1.00942	0.816168	8.00169	1.34642e-14	2.88846e-13	22.4275	UP
FAM84A	-1.6402	4.81408	-8.00128	1.35028e-14	2.89353e-13	22.4247	DOWN
SPON1	1.43454	3.42935	7.98186	1.54674e-14	3.27816e-13	22.2915	UP
MECOM	-1.23655	4.61406	-7.97435	1.63003e-14	3.44336e-13	22.2401	DOWN
BCAT1	1.31427	2.97402	7.97389	1.63532e-14	3.45077e-13	22.2369	UP
PODN	1.36746	3.58685	7.97357	1.63892e-14	3.4546e-13	22.2347	UP
TOX3	-1.96691	2.69678	-7.9729	1.64661e-14	3.46704e-13	22.2302	DOWN
PDZRN3	1.09997	2.2835	7.94054	2.06338e-14	4.31168e-13	22.0089	UP
FBLN5	1.05425	3.57167	7.93201	2.1896e-14	4.56063e-13	21.9507	UP
GPX2	-2.76862	7.47077	-7.92678	2.27077e-14	4.70942e-13	21.9151	DOWN
SYTL1	-1.07557	5.89805	-7.92183	2.35019e-14	4.86311e-13	21.8814	DOWN
LAPTM5	1.22864	6.74154	7.91435	2.4757e-14	5.09615e-13	21.8304	UP
OVOL1	-1.34308	4.79577	-7.90958	2.55899e-14	5.25082e-13	21.7979	DOWN
MAPK10	-1.00558	2.80715	-7.8888	2.95595e-14	6.01428e-13	21.6566	DOWN
SNX31	-2.45114	4.25277	-7.88185	3.10166e-14	6.29087e-13	21.6094	DOWN
C10orf10	1.17205	6.19805	7.86829	3.40696e-14	6.8731e-13	21.5174	UP
SIGLEC10	1.08605	2.29858	7.86816	3.41006e-14	6.8731e-13	21.5165	UP
CAV2	1.06263	4.77041	7.86159	3.56864e-14	7.1703e-13	21.4719	UP
SLC16A1	1.55998	4.28118	7.861	3.58322e-14	7.18465e-13	21.4679	UP
THEM6	-1.03428	6.5413	-7.85802	3.65763e-14	7.31867e-13	21.4478	DOWN
TMPRSS2	-2.05776	4.41017	-7.8567	3.69122e-14	7.37825e-13	21.4388	DOWN
CCL18	1.91789	4.18154	7.85598	3.70967e-14	7.40747e-13	21.4339	UP
MPEG1	1.16519	3.33499	7.85579	3.71461e-14	7.40966e-13	21.4326	UP
NES	1.01217	4.44401	7.84804	3.91882e-14	7.80092e-13	21.3802	UP
GCLC	-1.03934	4.9743	-7.84774	3.92695e-14	7.80905e-13	21.3782	DOWN
MMP3	1.74877	2.94519	7.83542	4.27548e-14	8.4673e-13	21.2948	UP
OVGP1	-1.11077	2.58004	-7.83237	4.36623e-14	8.62051e-13	21.2742	DOWN
PNMAL1	1.02724	1.43943	7.81454	4.93701e-14	9.67825e-13	21.1538	UP
FHL1	1.44519	3.43713	7.80704	5.19868e-14	1.01603e-12	21.1032	UP
S1PR3	1.02971	3.0439	7.80645	5.21995e-14	1.01916e-12	21.0992	UP
SIDT1	-1.02423	2.42293	-7.78652	5.98638e-14	1.15711e-12	20.965	DOWN
TCF7L1	1.0164	3.36606	7.76597	6.89259e-14	1.31908e-12	20.8269	UP
C11orf96	1.20011	4.82369	7.76322	7.02384e-14	1.34154e-12	20.8084	UP
DEPDC7	1.00916	1.87513	7.74	8.23424e-14	1.54825e-12	20.6526	UP
SPIRE2	-1.15911	3.4772	-7.72989	8.82329e-14	1.65097e-12	20.5849	DOWN
ACTG2	1.98955	5.52875	7.72785	8.94687e-14	1.67086e-12	20.5713	UP
MFI2	1.2781	2.98032	7.72746	8.97098e-14	1.67375e-12	20.5687	UP
HCST	1.12018	3.85372	7.71268	9.92333e-14	1.84077e-12	20.4699	UP
HPGD	-2.27602	5.45663	-7.69096	1.15059e-13	2.11911e-12	20.3249	DOWN
BHMT	-2.24124	2.72873	-7.66611	1.36244e-13	2.48675e-12	20.1594	DOWN
FXYD3	-1.55746	8.81973	-7.6568	1.45134e-13	2.63835e-12	20.0975	DOWN
ATP10B	-1.09323	1.57859	-7.6567	1.45233e-13	2.63835e-12	20.0968	DOWN
TMEM119	1.20167	3.65564	7.65303	1.48898e-13	2.69229e-12	20.0724	UP
RASEF	-1.10211	3.52943	-7.64971	1.52288e-13	2.74587e-12	20.0504	DOWN
SMIM22	-1.63724	5.98248	-7.63854	1.64265e-13	2.94261e-12	19.9762	DOWN
ELF5	-1.38174	2.75657	-7.60945	1.99988e-13	3.55291e-12	19.7835	DOWN
STMN3	1.13692	4.41739	7.60429	2.07085e-13	3.67225e-12	19.7494	UP
PLIN5	-1.27852	2.45624	-7.60322	2.08592e-13	3.69558e-12	19.7423	DOWN
BCL2A1	1.23328	3.05144	7.59828	2.1566e-13	3.81032e-12	19.7097	UP
MT1E	1.57165	5.35089	7.59223	2.2465e-13	3.95757e-12	19.6697	UP
NTN1	1.08848	1.91498	7.58963	2.28618e-13	4.02089e-12	19.6525	UP
TNFSF13B	1.00286	2.60935	7.5838	2.37791e-13	4.17842e-12	19.614	UP
RAB25	-1.29945	8.14399	-7.58261	2.39704e-13	4.20821e-12	19.6062	DOWN
MOXD1	1.23374	2.69648	7.58227	2.40245e-13	4.21389e-12	19.6039	UP
GRHL2	-1.00819	5.50638	-7.57895	2.45683e-13	4.29756e-12	19.582	DOWN
TMEM45B	-1.55151	4.8505	-7.5774	2.48265e-13	4.3388e-12	19.5718	DOWN
EPSTI1	1.20829	4.15798	7.57343	2.54995e-13	4.44673e-12	19.5456	UP
TYMP	1.30431	6.65862	7.57335	2.55131e-13	4.44673e-12	19.5451	UP
DTX4	-1.07835	5.54349	-7.57287	2.55952e-13	4.45702e-12	19.5419	DOWN
KRTAP5-9	-1.32045	1.98641	-7.57121	2.58842e-13	4.49521e-12	19.531	DOWN
CLCA4	-2.23974	3.192	-7.55117	2.96171e-13	5.1159e-12	19.3991	DOWN
NCKAP1L	1.02747	2.37257	7.54694	3.04718e-13	5.25414e-12	19.3712	UP
ALG1L	-1.14255	5.40061	-7.54656	3.0549e-13	5.26275e-12	19.3687	DOWN
CRACR2B	-1.33308	4.43564	-7.53631	3.27266e-13	5.5881e-12	19.3013	DOWN
MYCL	-1.54577	5.65929	-7.53209	3.36645e-13	5.72801e-12	19.2737	DOWN
SDC2	1.01363	4.66207	7.52776	3.46562e-13	5.88638e-12	19.2453	UP
CYP4F3	-1.4544	2.45124	-7.51824	3.69391e-13	6.23577e-12	19.1828	DOWN
MAF	1.004	3.92891	7.5017	4.1265e-13	6.90572e-12	19.0744	UP
GPR183	1.13933	3.60459	7.49746	4.245e-13	7.09789e-12	19.0467	UP
C1orf106	-1.00856	4.90202	-7.48778	4.52864e-13	7.55255e-12	18.9834	DOWN
SRCIN1	-1.0668	2.45178	-7.48679	4.55869e-13	7.59612e-12	18.9769	DOWN
GPR110	-1.53961	3.1923	-7.47631	4.88896e-13	8.10453e-12	18.9085	DOWN
CLIP3	1.04824	3.43461	7.47531	4.92192e-13	8.14519e-12	18.9019	UP
G0S2	1.41642	5.20391	7.47221	5.02455e-13	8.30792e-12	18.8817	UP
IGF2BP2	1.57751	3.35696	7.46833	5.15629e-13	8.49667e-12	18.8564	UP
FSTL4	-1.26952	2.39172	-7.45519	5.62818e-13	9.18034e-12	18.7707	DOWN
SUSD4	-1.28691	2.85435	-7.45378	5.68119e-13	9.259e-12	18.7615	DOWN
GGT6	-1.75732	5.35002	-7.44595	5.98511e-13	9.70522e-12	18.7105	DOWN
CSPG4	1.02709	3.70834	7.44383	6.06978e-13	9.82603e-12	18.6968	UP
TMEM184A	-1.20353	4.66832	-7.43893	6.27091e-13	1.01431e-11	18.6649	DOWN
DEGS2	-1.45709	3.27454	-7.42247	6.99528e-13	1.11911e-11	18.5579	DOWN
CCL3	1.17772	2.9437	7.41611	7.29709e-13	1.1647e-11	18.5166	UP
SLC44A4	-1.985	4.7278	-7.41519	7.34139e-13	1.16984e-11	18.5107	DOWN
PTGIS	1.62042	2.97684	7.39664	8.30176e-13	1.31636e-11	18.3904	UP
FAM3B	-2.01434	4.28747	-7.39582	8.34666e-13	1.32135e-11	18.3851	DOWN
PCP2	-1.02616	2.38351	-7.39582	8.34685e-13	1.32135e-11	18.3851	DOWN
ADAMTSL4	1.21788	3.40228	7.38748	8.82046e-13	1.39176e-11	18.3311	UP
FA2H	-1.30079	3.53738	-7.38261	9.10881e-13	1.43492e-11	18.2996	DOWN
SAMSN1	1.01217	2.62621	7.37814	9.38239e-13	1.47681e-11	18.2707	UP
GOLGA8A	-1.04527	4.18003	-7.37353	9.67215e-13	1.51994e-11	18.2409	DOWN
FGL2	1.13558	3.31777	7.36957	9.92849e-13	1.55896e-11	18.2153	UP
GDPD2	-1.48333	2.27579	-7.3663	1.01455e-12	1.59173e-11	18.1942	DOWN
EPDR1	1.10876	2.94399	7.36463	1.02579e-12	1.60677e-11	18.1834	UP
WISP2	1.14458	1.60302	7.35465	1.09555e-12	1.71131e-11	18.119	UP
P2RY6	1.1135	2.76253	7.35458	1.09607e-12	1.71131e-11	18.1186	UP
RNF128	-1.74256	5.53899	-7.35177	1.11655e-12	1.74046e-11	18.1005	DOWN
GRP	1.029	1.03051	7.34827	1.14258e-12	1.77961e-11	18.0779	UP
GSDMB	-1.02083	4.58326	-7.32128	1.36462e-12	2.10508e-11	17.9042	DOWN
CD53	1.2481	4.69434	7.31499	1.42221e-12	2.18694e-11	17.8638	UP
APLNR	1.0017	3.59889	7.31388	1.43257e-12	2.20112e-11	17.8567	UP
CDH26	-1.3157	2.64437	-7.30506	1.51794e-12	2.32859e-11	17.8001	DOWN
BTBD16	-2.17546	3.74127	-7.30033	1.56578e-12	2.39817e-11	17.7698	DOWN
ACOXL	-1.29241	2.12283	-7.29482	1.62336e-12	2.47851e-11	17.7345	DOWN
SCT	1.03276	1.75617	7.2796	1.79354e-12	2.72114e-11	17.637	UP
VIPR1	-1.21155	3.09511	-7.27757	1.8175e-12	2.75533e-11	17.624	DOWN
TMC4	-1.23842	6.53743	-7.2768	1.82669e-12	2.76492e-11	17.6191	DOWN
CKMT1B	-1.01691	3.00014	-7.27508	1.84736e-12	2.79403e-11	17.6081	DOWN
KRTCAP3	-1.35469	5.98918	-7.27451	1.85421e-12	2.80219e-11	17.6044	DOWN
TSPAN2	1.10775	2.95073	7.25945	2.04605e-12	3.061e-11	17.5082	UP
CD70	1.00517	1.40887	7.25549	2.09959e-12	3.12658e-11	17.4829	UP
ACER2	-1.63158	4.45134	-7.25013	2.17436e-12	3.22797e-11	17.4487	DOWN
CYP4F22	-1.96902	3.84857	-7.24809	2.20352e-12	3.26624e-11	17.4357	DOWN
SLC24A3	1.03438	2.6394	7.24664	2.22443e-12	3.28967e-11	17.4265	UP
PLEKHA6	-1.0567	4.47506	-7.22813	2.50954e-12	3.68594e-11	17.3085	DOWN
RASSF6	-1.15658	3.0458	-7.22769	2.51675e-12	3.69372e-11	17.3057	DOWN
MUC20	-1.62245	4.85827	-7.2208	2.63215e-12	3.84557e-11	17.2619	DOWN
TMEM45A	1.49883	3.95926	7.20558	2.90575e-12	4.20084e-11	17.1653	UP
MAOB	1.2676	2.56129	7.19583	3.09572e-12	4.44515e-11	17.1033	UP
LYPD6	-1.02327	3.21816	-7.19524	3.1075e-12	4.45586e-11	17.0996	DOWN
PDLIM4	1.18895	3.89037	7.18538	3.31277e-12	4.73264e-11	17.0371	UP
ESRP1	-1.01516	6.61463	-7.17895	3.45362e-12	4.90484e-11	16.9964	DOWN
SLC44A3	-1.03129	5.41304	-7.1518	4.11662e-12	5.78271e-11	16.8248	DOWN
PLA2G4F	-1.13201	3.18273	-7.13458	4.60044e-12	6.39266e-11	16.7162	DOWN
SERPINE2	1.22045	2.91243	7.11384	5.25775e-12	7.22297e-11	16.5857	UP
TNS1	1.07939	3.93938	7.10245	5.65726e-12	7.74428e-11	16.5142	UP
TRIM31	-1.84022	3.29582	-7.09576	5.90567e-12	8.0558e-11	16.4722	DOWN
CYP4B1	-2.26877	5.6517	-7.08597	6.28867e-12	8.54808e-11	16.4108	DOWN
DCBLD2	1.0033	3.61538	7.08349	6.38967e-12	8.65494e-11	16.3952	UP
TMPRSS4	-1.78146	4.81314	-7.06187	7.33841e-12	9.8162e-11	16.26	DOWN
HSD17B2	-1.52373	3.03004	-7.05828	7.50901e-12	1.00305e-10	16.2375	DOWN
ENTPD3	-1.40254	4.22827	-7.05522	7.65731e-12	1.02216e-10	16.2184	DOWN
LMOD1	1.44321	3.77693	7.04515	8.16621e-12	1.08335e-10	16.1556	UP
PVRL4	-1.27299	7.31722	-7.0443	8.21099e-12	1.08855e-10	16.1502	DOWN
LYPD6B	-1.16021	4.77291	-7.0429	8.28483e-12	1.09758e-10	16.1415	DOWN
SRMS	-1.15139	3.0848	-7.01197	1.00905e-11	1.31606e-10	15.9489	DOWN
IFITM1	1.24328	7.57462	7.00274	1.07004e-11	1.39278e-10	15.8916	UP
TSPAN12	-1.1727	4.01826	-6.97891	1.2449e-11	1.6068e-10	15.7438	DOWN
KLHDC7A	-1.66121	3.401	-6.97834	1.24938e-11	1.61103e-10	15.7403	DOWN
P2RX1	1.0421	1.53229	6.97483	1.27758e-11	1.64082e-10	15.7185	UP
SEMA6A	-1.21778	3.27691	-6.96284	1.37839e-11	1.75744e-10	15.6444	DOWN
EVI2B	1.02838	3.17705	6.95169	1.47917e-11	1.87113e-10	15.5755	UP
HMGA2	1.13658	1.08612	6.94808	1.51324e-11	1.91048e-10	15.5533	UP
WNT7B	-1.10647	5.41373	-6.93359	1.65829e-11	2.07868e-10	15.4639	DOWN
MARCO	1.33005	2.19077	6.92656	1.73355e-11	2.16598e-10	15.4206	UP
RAP1GAP	-1.1634	3.81172	-6.92636	1.73578e-11	2.16737e-10	15.4193	DOWN
TPSAB1	1.22965	3.40893	6.92205	1.78353e-11	2.22268e-10	15.3928	UP
S100B	1.03178	2.66634	6.89192	2.15601e-11	2.65267e-10	15.2077	UP
ANXA1	1.23801	7.56102	6.89123	2.16534e-11	2.66246e-10	15.2035	UP
ERICH5	-1.33785	3.24701	-6.88342	2.27419e-11	2.78743e-10	15.1556	DOWN
FAM83C	-1.48494	3.12644	-6.87934	2.3332e-11	2.85795e-10	15.1306	DOWN
MFAP4	1.45935	5.48244	6.84107	2.96499e-11	3.55302e-10	14.8968	UP
SNAI2	1.14128	5.30881	6.84053	2.97494e-11	3.56274e-10	14.8935	UP
CPVL	1.10914	3.61499	6.83579	3.06446e-11	3.65861e-10	14.8646	UP
RBPMS2	1.06299	3.06418	6.83506	3.07837e-11	3.67069e-10	14.8602	UP
CNGA1	-1.24377	3.12694	-6.82563	3.26505e-11	3.86942e-10	14.8027	DOWN
CAPN13	-1.18411	2.1991	-6.82376	3.30325e-11	3.90989e-10	14.7914	DOWN
VSIG2	-2.1438	6.59705	-6.80359	3.7456e-11	4.38514e-10	14.6688	DOWN
UCHL1	1.5378	3.7195	6.80172	3.78933e-11	4.42829e-10	14.6575	UP
HID1	-1.32643	5.05013	-6.79505	3.94993e-11	4.60206e-10	14.617	DOWN
CCL4	1.12992	2.99356	6.79388	3.97872e-11	4.63113e-10	14.6099	UP
MT1G	1.27477	3.3566	6.79062	4.06022e-11	4.71848e-10	14.5901	UP
ALOX15	-1.02915	1.92524	-6.79055	4.06206e-11	4.71848e-10	14.5897	DOWN
PRELP	1.21453	2.84491	6.78049	4.3238e-11	4.99551e-10	14.5288	UP
HS6ST3	-1.04904	1.26291	-6.77696	4.41966e-11	5.088e-10	14.5074	DOWN
PCP4L1	-1.8327	4.2237	-6.77066	4.59562e-11	5.28114e-10	14.4693	DOWN
PKDCC	1.15498	2.12182	6.76853	4.65693e-11	5.34207e-10	14.4564	UP
UPK1A	-2.71817	5.92373	-6.75267	5.13736e-11	5.8515e-10	14.3606	DOWN
CYP3A5	-1.3948	2.71816	-6.75049	5.20715e-11	5.9275e-10	14.3475	DOWN
SPTSSB	-1.78215	4.75065	-6.74527	5.37814e-11	6.09344e-10	14.316	DOWN
CPA3	1.21917	2.99642	6.74416	5.41502e-11	6.13163e-10	14.3093	UP
CCL5	1.41139	5.73021	6.71748	6.38431e-11	7.14547e-10	14.1487	UP
CD274	1.09223	2.59951	6.70762	6.78431e-11	7.54945e-10	14.0895	UP
FBP1	-1.40962	6.72508	-6.70061	7.08333e-11	7.84605e-10	14.0474	DOWN
WNT5B	1.11983	2.90757	6.6875	7.67786e-11	8.45133e-10	13.9689	UP
TMEM97	-1.21401	6.68561	-6.68145	7.96833e-11	8.74616e-10	13.9327	DOWN
PLEKHG6	-1.03077	4.95265	-6.65424	9.41448e-11	1.01831e-09	13.7701	DOWN
CXCL2	1.2644	3.05216	6.64505	9.9589e-11	1.0736e-09	13.7153	UP
WDR72	-1.26055	3.53062	-6.63059	1.08785e-10	1.16493e-09	13.6292	DOWN
HMGCS2	-2.59681	4.95176	-6.61928	1.16548e-10	1.23914e-09	13.5621	DOWN
CD44	1.11087	6.51899	6.61404	1.20335e-10	1.27729e-09	13.5309	UP
SLITRK6	-1.66045	4.59168	-6.60972	1.2354e-10	1.30772e-09	13.5053	DOWN
SGCA	1.01159	1.68646	6.60315	1.2858e-10	1.35514e-09	13.4663	UP
S100P	-1.93029	9.58883	-6.59605	1.34249e-10	1.40798e-09	13.4243	DOWN
CXorf57	-1.13463	3.38893	-6.58552	1.43119e-10	1.49694e-09	13.3619	DOWN
KLK5	1.75791	1.4418	6.56741	1.59732e-10	1.65814e-09	13.255	UP
CPA4	1.32008	1.91426	6.56599	1.61117e-10	1.66982e-09	13.2466	UP
COL14A1	1.00214	3.28678	6.56408	1.62988e-10	1.68831e-09	13.2353	UP
AQP3	-1.73035	7.98502	-6.55525	1.71936e-10	1.7772e-09	13.1832	DOWN
C10orf99	-2.28346	5.46582	-6.53991	1.88636e-10	1.93635e-09	13.093	DOWN
TPSB2	1.19946	3.44427	6.53934	1.89295e-10	1.94105e-09	13.0896	UP
CAPN5	-1.19391	4.80799	-6.52918	2.0126e-10	2.05069e-09	13.0299	DOWN
APOE	1.26506	7.3226	6.52882	2.01695e-10	2.05403e-09	13.0278	UP
PLEK	1.07592	3.32334	6.52376	2.07953e-10	2.11332e-09	12.998	UP
CHI3L2	1.04803	2.16553	6.50578	2.3172e-10	2.33399e-09	12.8926	UP
CCL4L1	1.02326	2.50696	6.49839	2.42249e-10	2.43496e-09	12.8493	UP
RGS1	1.14913	4.64452	6.47386	2.80673e-10	2.78354e-09	12.706	UP
RHPN1	-1.0221	4.68134	-6.45522	3.13798e-10	3.0946e-09	12.5974	DOWN
REEP6	-1.27277	5.36789	-6.44237	3.3884e-10	3.3145e-09	12.5227	DOWN
DES	2.45275	5.33797	6.43586	3.52258e-10	3.43012e-09	12.4849	UP
HLA-DPB1	1.14663	6.99791	6.42728	3.70757e-10	3.59757e-09	12.435	UP
CGN	-1.19466	5.07607	-6.41542	3.97875e-10	3.84718e-09	12.3663	DOWN
IL4I1	1.01315	3.20064	6.40869	4.1413e-10	3.99039e-09	12.3274	UP
F3	1.32351	5.23522	6.40223	4.30341e-10	4.13628e-09	12.29	UP
HLA-DQB1	1.221	5.42021	6.38947	4.64208e-10	4.43314e-09	12.2163	UP
HLA-DRB1	1.24404	9.01467	6.38464	4.7768e-10	4.55056e-09	12.1884	UP
TBX3	-1.43714	5.78121	-6.38041	4.89803e-10	4.65915e-09	12.1641	DOWN
SLC14A1	-1.84426	3.91751	-6.37833	4.95878e-10	4.71463e-09	12.1521	DOWN
ACTC1	1.5725	2.02149	6.35646	5.64379e-10	5.32141e-09	12.0262	UP
FAM110C	-1.08579	4.83398	-6.35187	5.79905e-10	5.45715e-09	11.9998	DOWN
GZMB	1.31487	3.48904	6.34641	5.98904e-10	5.62498e-09	11.9684	UP
FABP6	-1.48462	4.13894	-6.34257	6.12603e-10	5.75085e-09	11.9464	DOWN
ALDH3B2	-1.31489	5.41553	-6.34059	6.19805e-10	5.80437e-09	11.935	DOWN
SHH	-1.5629	2.19443	-6.33967	6.23199e-10	5.83333e-09	11.9297	DOWN
ACSM6	-1.06126	1.33042	-6.30401	7.68639e-10	7.04793e-09	11.7257	DOWN
ST3GAL5	-1.06821	4.13341	-6.29175	8.25952e-10	7.5164e-09	11.6558	DOWN
PRR15L	-1.39744	4.08178	-6.28981	8.35431e-10	7.59908e-09	11.6447	DOWN
HLA-DQA1	1.23912	4.52205	6.27749	8.9794e-10	8.10284e-09	11.5745	UP
DHRS2	-2.36133	6.33379	-6.2472	1.0717e-09	9.53289e-09	11.4026	DOWN
PTGDS	1.32474	4.36231	6.223	1.23379e-09	1.08584e-08	11.2657	UP
DUOX2	-1.34519	3.26896	-6.22171	1.2431e-09	1.09317e-08	11.2584	DOWN
TFF1	-1.94295	3.15247	-6.22049	1.25191e-09	1.09991e-08	11.2515	DOWN
GPR160	-1.07433	4.10723	-6.21386	1.30108e-09	1.14e-08	11.214	DOWN
SLC38A5	1.22808	3.65326	6.2129	1.30834e-09	1.14533e-08	11.2086	UP
CTSG	1.02008	1.6011	6.19815	1.42518e-09	1.23919e-08	11.1255	UP
CYP4F11	-1.26658	3.19547	-6.18806	1.51095e-09	1.30614e-08	11.0687	DOWN
ZNF737	-1.19	3.21052	-6.17166	1.66113e-09	1.42449e-08	10.9766	DOWN
FAM83E	-1.13839	2.44459	-6.13486	2.05343e-09	1.74006e-08	10.7707	DOWN
SLC9A2	-1.15686	2.58367	-6.13212	2.0861e-09	1.76465e-08	10.7554	DOWN
KLK6	1.63224	1.88754	6.12344	2.1927e-09	1.84835e-08	10.707	UP
HSPB6	1.38338	3.42122	6.1034	2.45961e-09	2.04569e-08	10.5954	UP
SFRP1	1.2102	2.18331	6.09438	2.58987e-09	2.14663e-08	10.5453	UP
ERN2	-1.38023	2.12415	-6.06926	2.98918e-09	2.45341e-08	10.4061	DOWN
PRF1	1.05802	3.11852	6.05999	3.15135e-09	2.57231e-08	10.3548	UP
CAB39L	-1.01665	4.67598	-6.0566	3.21264e-09	2.62013e-08	10.3361	DOWN
ANXA3	1.11616	3.6425	5.99129	4.6515e-09	3.67725e-08	9.97692	UP
SECTM1	1.14864	4.30723	5.98763	4.74829e-09	3.74917e-08	9.95693	UP
CST6	1.52308	5.39038	5.98746	4.75303e-09	3.75138e-08	9.95597	UP
PCDH7	1.00378	2.47738	5.9754	5.0872e-09	3.99555e-08	9.89005	UP
C3	1.32462	5.87827	5.96908	5.27129e-09	4.1284e-08	9.85557	UP
CEACAM7	-1.35007	1.69003	-5.95277	5.77725e-09	4.48467e-08	9.76667	DOWN
RBP1	1.05407	3.72281	5.92789	6.64195e-09	5.09858e-08	9.6314	UP
CBLC	-1.0281	6.77981	-5.92771	6.64865e-09	5.1017e-08	9.63042	DOWN
MSMB	-1.58441	2.70408	-5.90785	7.42894e-09	5.63423e-08	9.52282	DOWN
BMP3	-1.47944	3.25966	-5.89685	7.89869e-09	5.97315e-08	9.46337	DOWN
CXCL10	1.60943	5.4201	5.89578	7.94567e-09	6.00398e-08	9.45762	UP
IFIT3	1.05675	5.35873	5.86925	9.20921e-09	6.87278e-08	9.31457	UP
RNF223	-1.0571	3.64775	-5.8617	9.60307e-09	7.12817e-08	9.27398	DOWN
SYTL5	-1.05873	2.30576	-5.86101	9.63968e-09	7.15261e-08	9.27029	DOWN
IGLL5	1.50959	3.71811	5.84945	1.02778e-08	7.58534e-08	9.20817	UP
ABO	-1.12484	3.05023	-5.83638	1.10483e-08	8.09219e-08	9.13812	DOWN
PTHLH	1.41587	3.24939	5.82578	1.17139e-08	8.53119e-08	9.08144	UP
SLC7A4	-1.17658	2.69686	-5.82556	1.17282e-08	8.53516e-08	9.08026	DOWN
CYP2J2	-1.11684	4.53994	-5.80279	1.3296e-08	9.5681e-08	8.9587	DOWN
KRT13	-2.4684	7.42529	-5.79059	1.42189e-08	1.01528e-07	8.8937	DOWN
CRTAC1	-1.60746	2.41607	-5.78175	1.49251e-08	1.06245e-07	8.84675	DOWN
FOXO6	-1.01226	3.27206	-5.76987	1.59298e-08	1.12539e-07	8.78366	DOWN
KRT81	1.32205	1.87081	5.76379	1.6469e-08	1.16094e-07	8.75142	UP
HLA-DPA1	1.11984	5.91837	5.74231	1.85195e-08	1.29275e-07	8.63781	UP
PHGR1	-1.35154	1.51233	-5.71212	2.18285e-08	1.49937e-07	8.47867	DOWN
PTK6	-1.06095	6.10822	-5.70433	2.27713e-08	1.55694e-07	8.43774	DOWN
IFI6	1.14534	9.23392	5.70219	2.3038e-08	1.57295e-07	8.42647	UP
BPIFB1	-1.27064	1.70302	-5.69732	2.36543e-08	1.60991e-07	8.40092	DOWN
OLR1	1.21753	3.36422	5.69561	2.38745e-08	1.62261e-07	8.39195	UP
CHP2	-1.32886	2.5917	-5.69002	2.46081e-08	1.66836e-07	8.36267	DOWN
CYP4F8	-1.57166	2.41404	-5.65885	2.91232e-08	1.94245e-07	8.19967	DOWN
HLA-DRA	1.13268	9.54064	5.65171	3.02656e-08	2.01101e-07	8.16245	UP
INA	-1.49003	3.86576	-5.62786	3.44079e-08	2.25907e-07	8.03837	DOWN
CLDN4	-1.15762	8.50278	-5.62267	3.53805e-08	2.3182e-07	8.01142	DOWN
GBP5	1.16237	2.60176	5.59923	4.01142e-08	2.5958e-07	7.88999	UP
SYNM	1.06943	3.00727	5.59595	4.08229e-08	2.63524e-07	7.87306	UP
EPS8L3	-1.02287	1.60929	-5.58973	4.22024e-08	2.71277e-07	7.84093	DOWN
PODXL2	-1.0218	5.83751	-5.57041	4.67837e-08	2.97853e-07	7.7413	DOWN
DUOXA2	-1.19841	2.37661	-5.56062	4.92849e-08	3.12337e-07	7.69096	DOWN
SOX2	-1.31569	2.55953	-5.55471	5.0857e-08	3.21562e-07	7.66061	DOWN
ZNF750	-1.01587	4.76093	-5.55402	5.10448e-08	3.22644e-07	7.65705	DOWN
RHBG	-1.19283	2.62688	-5.53046	5.78373e-08	3.62143e-07	7.53633	DOWN
GPRC5C	-1.03468	4.72469	-5.52945	5.81496e-08	3.63863e-07	7.53112	DOWN
ZNF812	-1.18394	3.05885	-5.51775	6.18613e-08	3.85591e-07	7.47134	DOWN
FAM174B	-1.09491	5.24789	-5.49012	7.1564e-08	4.40529e-07	7.33061	DOWN
SMOC2	1.02077	3.67373	5.48796	7.23835e-08	4.45007e-07	7.31961	UP
PLA2G2F	-1.58112	4.13009	-5.48658	7.29093e-08	4.47954e-07	7.31262	DOWN
HS3ST6	-1.27152	2.47509	-5.4842	7.38306e-08	4.52751e-07	7.30049	DOWN
NKG7	1.03986	4.00752	5.45241	8.72322e-08	5.27734e-07	7.13943	UP
PSCA	-2.24579	8.62352	-5.45219	8.73331e-08	5.28179e-07	7.13831	DOWN
KRT20	-2.27932	5.17486	-5.43869	9.37198e-08	5.63982e-07	7.07018	DOWN
SPINK1	-2.5143	6.45825	-5.42583	1.00227e-07	6.00895e-07	7.00538	DOWN
CASQ2	1.01397	1.53256	5.41414	1.06521e-07	6.34496e-07	6.9466	UP
AKR1C2	-1.54209	5.07802	-5.3885	1.21697e-07	7.16939e-07	6.81808	DOWN
BNIPL	-1.05908	3.60249	-5.37139	1.32968e-07	7.77889e-07	6.73263	DOWN
MMP7	1.46544	4.38055	5.36924	1.34461e-07	7.86147e-07	6.72186	UP
IFIT1	1.02005	3.77211	5.36753	1.3565e-07	7.9214e-07	6.71337	UP
TP63	-1.20996	5.37497	-5.36069	1.40531e-07	8.19159e-07	6.67927	DOWN
PPARG	-1.18986	6.03563	-5.35483	1.44843e-07	8.42261e-07	6.65012	DOWN
ANXA10	-1.76317	2.87725	-5.35344	1.45893e-07	8.47345e-07	6.64316	DOWN
CXCL9	1.43328	4.29926	5.329	1.65449e-07	9.49847e-07	6.52186	UP
CAPNS2	-1.5694	4.53306	-5.32619	1.67854e-07	9.62745e-07	6.50795	DOWN
EMX2	-1.10872	2.09412	-5.31775	1.75292e-07	9.99473e-07	6.46615	DOWN
HLA-DRB5	1.11393	7.1628	5.30281	1.8924e-07	1.07205e-06	6.39234	UP
RARRES3	1.13172	6.18291	5.2928	1.99174e-07	1.12404e-06	6.34303	UP
UPK2	-2.14709	7.47837	-5.2903	2.01741e-07	1.1372e-06	6.33069	DOWN
CXCL5	1.1282	1.94781	5.25844	2.37309e-07	1.31884e-06	6.17423	UP
SPP1	1.22803	6.61813	5.19799	3.2223e-07	1.74513e-06	5.87963	UP
AREG	1.27137	4.60916	5.18107	3.50846e-07	1.8869e-06	5.79773	UP
GSTA1	-1.54031	2.78493	-5.15167	4.06546e-07	2.15882e-06	5.65593	DOWN
CSF3	1.02222	1.63899	5.14446	4.21473e-07	2.22952e-06	5.62123	UP
PRR15	-1.10369	4.74284	-5.07333	6.00033e-07	3.07314e-06	5.28155	DOWN
MZB1	1.06775	3.06354	5.06058	6.38995e-07	3.2563e-06	5.22108	UP
GZMA	1.04351	3.72512	5.05838	6.4597e-07	3.28664e-06	5.21065	UP
CXCL11	1.25695	3.26003	5.05734	6.49281e-07	3.30001e-06	5.20573	UP
SPDEF	-1.02219	2.41605	-5.05075	6.70697e-07	3.39814e-06	5.17455	DOWN
EVX1	-1.03341	2.1768	-5.01082	8.1579e-07	4.07663e-06	4.98641	DOWN
SPRR1A	-1.63391	6.48031	-5.00669	8.32404e-07	4.1575e-06	4.96704	DOWN
LYZ	1.14741	6.12947	5.00304	8.47404e-07	4.22478e-06	4.94989	UP
SOX9	1.00221	4.42431	4.98759	9.13696e-07	4.52595e-06	4.87757	UP
D4S234E	-1.09559	2.94954	-4.97211	9.8517e-07	4.84362e-06	4.80526	DOWN
LGALS4	-1.21342	2.30595	-4.9628	1.03068e-06	5.05251e-06	4.76191	DOWN
SAA1	1.48275	4.00083	4.90662	1.35189e-06	6.49693e-06	4.50163	UP
MMP13	1.27593	3.20796	4.89478	1.43094e-06	6.83265e-06	4.44713	UP
GOLT1A	-1.07353	4.75127	-4.88486	1.50057e-06	7.1317e-06	4.40156	DOWN
KRT19	-1.03591	11.5697	-4.88248	1.51781e-06	7.20476e-06	4.39061	DOWN
LAMA3	1.10554	3.44187	4.87248	1.59213e-06	7.52242e-06	4.34479	UP
TFF2	-1.16526	2.01156	-4.83374	1.91475e-06	8.92459e-06	4.16795	DOWN
SNCG	-1.32134	8.78684	-4.83102	1.93964e-06	9.03186e-06	4.15558	DOWN
KRT15	-1.21152	4.79808	-4.80957	2.1471e-06	9.8836e-06	4.05825	DOWN
LAMC2	1.0976	5.90351	4.79909	2.25604e-06	1.03506e-05	4.01085	UP
AKR1C3	-1.17995	5.56214	-4.77396	2.53945e-06	1.15115e-05	3.89755	DOWN
CXCL17	-1.40142	6.06041	-4.76338	2.66875e-06	1.20439e-05	3.85001	DOWN
TESC	-1.17816	3.78281	-4.74577	2.89816e-06	1.29913e-05	3.7711	DOWN
MMP12	1.23176	4.17645	4.72851	3.14152e-06	1.39817e-05	3.69396	UP
MYH11	1.2607	4.19052	4.69771	3.62519e-06	1.5918e-05	3.55701	UP
GATA3	-1.12475	7.30911	-4.6857	3.83264e-06	1.67415e-05	3.50381	DOWN
PM20D1	-1.61091	3.16877	-4.59601	5.78547e-06	2.44164e-05	3.11045	DOWN
TBX1	-1.05957	3.71486	-4.57531	6.35635e-06	2.65418e-05	3.02064	DOWN
MMP1	1.26579	5.47285	4.56354	6.70475e-06	2.78941e-05	2.96972	UP
EREG	1.0031	1.92864	4.54077	7.43122e-06	3.06265e-05	2.8716	UP
ADH7	-1.03	1.26076	-4.53607	7.59063e-06	3.12235e-05	2.85136	DOWN
TNNC1	-1.03745	3.56227	-4.49504	9.12561e-06	3.69169e-05	2.67581	DOWN
TFPI2	1.00424	3.24784	4.45741	1.07918e-05	4.2974e-05	2.51606	UP
EEF1A2	-1.38131	4.50322	-4.44703	1.13008e-05	4.48898e-05	2.47218	DOWN
CXCL13	1.15907	3.8176	4.43303	1.20233e-05	4.73992e-05	2.41319	UP
CAPN8	-1.01999	2.33394	-4.43118	1.21221e-05	4.77108e-05	2.4054	DOWN
CEACAM5	-1.39657	3.2102	-4.39868	1.39884e-05	5.43043e-05	2.26915	DOWN
UPK3A	-1.64425	5.09288	-4.39168	1.44251e-05	5.5798e-05	2.23991	DOWN
IDO1	1.10497	3.36954	4.38623	1.47741e-05	5.7011e-05	2.21717	UP
CCL19	1.10371	3.27392	4.34179	1.79368e-05	6.8007e-05	2.03278	UP
SULT2A1	-1.08956	1.80014	-4.331	1.87972e-05	7.10462e-05	1.98827	DOWN
ADH1C	-1.02555	2.1863	-4.32165	1.95742e-05	7.37093e-05	1.94979	DOWN
EPHX3	-1.12932	3.8665	-4.31431	2.02056e-05	7.58358e-05	1.91964	DOWN
BMP7	-1.03154	2.92504	-4.3086	2.07108e-05	7.7431e-05	1.89619	DOWN
MSLN	1.06779	2.3578	4.1808	3.57248e-05	0.000127239	1.37919	UP
PIGR	-1.17421	2.81868	-4.14398	4.1695e-05	0.000146872	1.23289	DOWN
PCP4	1.11836	2.45825	4.12374	4.53712e-05	0.000158463	1.15296	UP
KLHDC7B	1.14143	5.01104	3.9147	0.000106415	0.000342758	0.348603	UP
CTSE	-1.11655	3.1783	-3.731	0.000218356	0.000658542	-0.326217	DOWN
CRH	-1.26796	2.33087	-3.71146	0.000235312	0.000704515	-0.396231	DOWN
KRT14	1.56545	5.67364	3.68935	0.000255987	0.000759482	-0.475021	UP
PADI3	-1.2218	5.23056	-3.54936	0.000432146	0.0012204	-0.963721	DOWN
UPK3B	-1.07587	6.49003	-3.51877	0.000483447	0.00134822	-1.06813	DOWN
KRT4	-1.16822	3.24139	-3.51533	0.000489558	0.00136389	-1.07981	DOWN
CEACAM6	-1.1667	4.38926	-3.39735	0.000748767	0.00200289	-1.47424	DOWN
CYP1A1	-1.16967	2.07151	-3.38398	0.000785123	0.0020906	-1.51815	DOWN
TAC3	-1.0367	2.12786	-3.33575	0.000930343	0.00243865	-1.67513	DOWN
KRT6B	1.1248	2.8305	2.98062	0.00305264	0.00714426	-2.76512	UP
KRT6A	1.36997	5.8147	2.91223	0.00379002	0.00864699	-2.96161	UP
