# Supplementary material for: SWI/SNF-associated molecular subtypes reshape tumor microenvironmental features and inform precision therapeutic strategies in bladder cancer
Source: Front Cell Infect Microbiol. 2026 Feb 18;16:1774929. doi: 10.3389/fcimb.2026.1774929 (PMC12957257; doi:10.3389/fcimb.2026.1774929)
Supplement: Supplementary Table 4 — Principal component analysis results used for score construction. [file Table4.xlsx]

## Sheet: Table S4. PCA_Gene_Set
GENE_ID
ADAMTS16
ALDH1L2
ANXA1
ANXA5
CD109
CERCAM
COPZ2
EMP3
EPDR1
FKBP10
FN1
GAS7
GFPT2
GSDMB
IGFL2
KANK4
LHFP
MAP1B
MT1A
NES
NID2
SERPINF1
SLC2A3
SNAI2
SRPX
TEAD4
TMEM158
ARL4C
C1QTNF6
COL5A3
CXCL12
FBN1
ITGBL1
KCNE4
KRT4
LGALS1
LOX
TNFAIP8L3
UCHL1
VIM
CRB3
EDNRA
EFEMP2
FAM20C
GXYLT2
LYVE1
MARVELD1
MEDAG
PDGFRB
TUBA1A
CLEC4G
COL5A1
COL5A2
DPYSL2
ECM1
HTRA1
MFAP5
SIDT1
SPARC
SULF2
AHNAK2
ARSI
CCDC80
COL6A1
COL8A1
COMP
F13A1
FBP1
FOXA1
GAS1
MECOM
PDGFC
PDGFRA
PLEKHA6
SFRP4
UPK3A
BTBD16
COL1A2
CPXM1
CTSK
DEGS2
DPT
OLFML2B
TENM3
TGFBI
TRPV2
TWIST1
ADAMTS12
SPOCK1
STMN3
TBX3
CCDC8
CRISPLD2
ERN2
ID1
MYADM
SYDE1
COL16A1
COL1A1
DCN
FOLR2
MAP1A
MMP9
SMIM3
ADAMTSL4
COL18A1
COL3A1
CSPG4
HSD17B2
LUM
OLR1
PLIN5
ST3GAL5
CXorf57
MAPK10
PARVB
PPFIBP2
RAB3IL1
BGN
CTSE
DACT1
FNDC1
PRSS23
PXDN
VSIG2
WISP1
GLT8D2
RGS2
SYNDIG1
COL6A3
ECM2
THEM6
THY1
CYP4F12
FAM101B
ISLR
LRRC32
ADAMTS14
AEBP1
ANXA10
CLEC11A
EFEMP1
PIK3C2B
CHST15
COL4A2
P2RY6
PLEKHH1
PPARG
ADAM12
MSC
P4HA3
SOX2
SYTL1
TNFAIP6
DPYSL3
NRP2
PRKCDBP
SSH3
CTHRC1
TNC
ANKH
APCDD1L
COL11A1
FSTL1
COL6A2
CYP4B1
FAM83C
FAM83E
GPR68
GPX8
KIAA1244
MAOA
THBS1
TWIST2
MXRA5
P3H3
SLC44A3
SLC44A4
SPHK1
TGFB3
BCAS1
FABP6
HEG1
SAMD12
SUGCT
ZNF440
ZNF469
CAPN5
HS3ST3A1
SPP1
TGFB1I1
TMC4
WISP2
CDH11
CTGF
FAP
OLFML1
TGFB1
EVA1A
GOLT1A
TOX3
ANPEP
GATA3
GNB4
SLITRK6
IDH1
PODN
SERPINE2
CXCL10
DEGS1
ANXA6
LGALS4
LRRC17
OVGP1
SRCIN1
EGR2
GOLGA8A
LYPD6B
PTRF
SMOC2
CD248
HLA-DRA
OLFML3
SMIM22
SPINK1
ZNF737
CRACR2B
IL32
TJP3
ITGB5
VCAN
ZNF552
FA2H
KIRREL
RHPN1
TNFRSF12A
CLIC4
CNGA1
COL15A1
CYP3A5
GGT6
MSR1
ZNF750
ALG1L
CPXM2
COL14A1
KDELR3
SLC24A3
STAB1
OMD
SGCD
TBX1
TIMP2
FAM3B
GJA5
MOXD1
S100A10
CHP2
MMP13
PODNL1
SFRP2
BMP1
NKG7
GPR1
ITGA11
NOG
WNT7B
NID1
SPIRE2
ERBB3
FAM174B
LRRC15
PDZRN3
POF1B
CYS1
LYPD6
CAPN8
HLA-DPA1
PLXND1
S100P
C3orf80
ELF3
SPON2
ADAM19
GPRC5C
